# Supplementary material for: Visualizing novel connections and genetic similarities across diseases using a network-medicine based approach
Source: Sci Rep. 2022 Sep 1;12:14914. doi: 10.1038/s41598-022-19244-y (PMC9436158; doi:10.1038/s41598-022-19244-y)
Supplement: Supplementary file 1 — Supplementary Information. [file 41598_2022_19244_MOESM1_ESM.xlsx]

## Sheet: Contents
Contents	Description
Table S1	Node information for Phenotypic Network
Table S2	Edge list for Phenotypic Network
Table S3	MVP GWAS Publications
Table S4	Node information for MVP Novel Network
Table S5	Edge list for MVP Novel Network
Table S6	Diabetes related traits found in the Phenotypic Network demonstrating how multiple traits can have similar meaning
Data Sources	Description	File	Downloadable files available at:
GWAS Catalog	All top hits from the GWAS catalog	All associations	https://www.ebi.ac.uk/gwas/api/search/downloads/alternative
Ontology Trait Mappings	Mappings between listed traits and their labeled ontology terms and parent terms	GWAS to EFO mappings	https://www.ebi.ac.uk/gwas/api/search/downloads/trait_mappings
GWAS Catalog Ancestry Information	File that has ancestry information associated with a given study accession	All ancestry data	https://www.ebi.ac.uk/gwas/api/search/downloads/ancestries_new

## Sheet: ST1
Table S1. Nodes found in Phenotypic Network
Node	Degree	Centrality	Parent term	Total Variants	Responsible variants	Community	Studies
body mass index	154	0.18569	Body measurement	5095	1605	1	88
body height	146	0.185494	Body measurement	5242	1479	1	42
systolic blood pressure	103	0.163713	Other measurement	2992	1798	1	59
a disintegrin and metalloproteinase with thrombospondin motifs 13	96	0.159627	Other measurement	3338	211	1	8
diastolic blood pressure	92	0.147788	Other measurement	2245	1795	1	64
self reported educational attainment	89	0.158128	Other measurement	3016	930	1	10
schizophrenia	89	0.141092	Neurological disorder	2497	1102	1	74
type ii diabetes mellitus	88	0.126487	Metabolic disorder	1817	693	1	120
FEV/FEC ratio	87	0.150472	Other measurement	2947	789	1	20
heel bone mineral density	86	0.147385	Other measurement	2907	279	1	7
waist-hip ratio	85	0.148956	Body measurement	2215	1672	1	30
basophil count	84	0.149679	Inflammatory measurement	1351	1299	1	16
intelligence	81	0.132471	Biological process	2586	800	1	21
monocyte count	79	0.143579	Hematological measurement	1255	1097	1	18
eosinophil count	78	0.126486	Hematological measurement	1158	522	4	8
lymphocyte count	77	0.142243	Hematological measurement	1192	1062	1	20
coronary artery calcification	75	0.1398	Other trait	2257	288	1	16
neutrophil count	74	0.137925	Hematological measurement	1143	1099	1	21
leukocyte count	73	0.134487	Hematological measurement	1074	1049	1	24
asthma	70	0.119657	Other disease	1617	870	1	66
unipolar depression	68	0.119174	Neurological disorder	1763	954	1	64
crohn's disease	67	0.090566	Digestive system disorder	810	630	0	40
BMI-adjusted waist-hip ratio	64	0.129134	Body measurement	1777	822	1	13
hematocrit	64	0.076784	Hematological measurement	346	271	3	21
breast carcinoma	64	0.097225	Cancer	1046	225	2	66
bone density	63	0.125129	Other measurement	1315	1084	1	37
red blood cell distribution width	62	0.120477	Hematological measurement	1059	293	1	14
waist circumference	60	0.120882	Body measurement	1143	1015	1	22
BMI-adjusted waist circumference	60	0.113507	Body measurement	1592	572	1	8
birth weight	59	0.124866	Body measurement	1266	935	1	13
erythrocyte count	59	0.108321	Hematological measurement	1239	452	1	21
mathematical ability	58	0.114458	Biological process	2131	501	1	4
body weight	57	0.118334	Body measurement	1142	997	1	15
mean corpuscular hemoglobin	56	0.10862	Hematological measurement	1253	432	1	22
rheumatoid arthritis	56	0.058468	Immune system disorder	498	165	0	44
glomerular filtration rate	55	0.109828	Other measurement	1112	258	1	18
ulcerative colitis	54	0.080451	Immune system disorder	692	595	0	27
hip circumference	54	0.115057	Body measurement	1065	945	1	11
alcohol drinking	53	0.071433	Biological process	718	346	3	20
smoking behavior	53	0.101104	Biological process	1107	649	1	24
lean body mass	52	0.113162	Other measurement	1109	940	1	10
chronic obstructive pulmonary disease	52	0.1032	Other disease	961	612	1	24
psoriasis	52	0.068427	Immune system disorder	534	433	0	18
heart rate	51	0.100254	Cardiovascular measurement	1132	1033	1	16
systemic lupus erythematosus	50	0.057698	Immune system disorder	595	205	0	31
obesity	49	0.107801	Metabolic disorder	1052	941	1	27
type i diabetes mellitus	49	0.044643	Metabolic disorder	288	267	0	31
urinary sodium to creatinine ratio	48	0.055555	Other measurement	2	2	3	1
latent autoimmune diabetes in adults	48	0.041679	Metabolic disorder	7	5	0	1
coronary heart disease	48	0.06313	Cardiovascular disease	778	727	3	30
granulocyte count	47	0.050337	Hematological measurement	150	146	3	1
bipolar disorder	47	0.072882	Neurological disorder	1045	652	1	60
sum of neutrophil and eosinophil counts	46	0.04999	Hematological measurement	148	148	3	1
myeloid white cell count	46	0.04996	Hematological measurement	159	144	3	1
sum of basophil and neutrophil counts	45	0.048584	Hematological measurement	148	148	3	1
physical activity	44	0.100885	Biological process	942	881	1	5
ankylosing spondylitis	44	0.057684	Immune system disorder	360	308	0	8
Alzheimer's disease	44	0.075475	Neurological disorder	965	483	1	62
inflammatory bowel disease	43	0.046085	Digestive system disorder	390	383	0	15
stroke	42	0.031443	Cardiovascular disease	176	130	3	18
fat body mass	42	0.097731	Other measurement	970	844	1	7
coronary artery disease	42	0.056836	Cardiovascular disease	707	670	3	19
cancer	42	0.035377	Cancer	88	82	2	7
neurotic disorder	41	0.084433	Neurological disorder	1005	337	1	14
Eczema	40	0.060351	Other trait	484	380	4	5
Alopecia	39	0.091041	Other disease	1003	999	1	10
allergic rhinitis	39	0.063114	Immune system disorder	431	424	4	8
sleep duration	39	0.070387	Other measurement	729	259	1	10
Autoimmune Hepatitis	39	0.027256	Immune system disorder	4	3	0	2
gestational age	38	0.09104	Other measurement	903	844	1	8
platelet count	38	0.065437	Hematological measurement	485	195	3	18
hair color	38	0.070726	Other trait	719	66	2	12
androgenetic alopecia	38	0.089274	Other disease	998	998	1	9
HOMA-IR	38	0.089855	Other measurement	855	840	1	6
autoimmune disease	38	0.030739	Immune system disorder	163	113	0	3
ovarian serous carcinoma	37	0.031749	Cancer	65	57	2	4
multiple sclerosis	37	0.054765	Immune system disorder	655	109	0	34
metabolic syndrome	37	0.031814	Metabolic disorder	228	152	3	11
eosinophil percentage of granulocytes	36	0.043034	Hematological measurement	179	159	4	1
vital capacity	36	0.082174	Other measurement	845	216	1	16
cardiovascular disease	36	0.031171	Other disease	348	119	3	8
colorectal cancer	36	0.057369	Cancer	574	249	2	48
hypothyroidism	36	0.031557	Other disease	197	48	0	5
percent glycated albumin	35	0.02701	Other measurement	2	2	3	1
respiratory quotient	35	0.086437	Other measurement	836	836	1	3
circadian rhythm	35	0.067008	Biological process	578	51	1	8
head circumference	35	0.086437	Body measurement	836	836	1	3
eosinophil percentage of leukocytes	35	0.038721	Hematological measurement	190	156	4	1
waist height ratio	35	0.086437	Body measurement	836	836	1	3
sclerosing cholangitis	35	0.039166	Digestive system disorder	283	256	0	6
energy intake	35	0.086437	Biological process	846	838	1	6
energy expenditure	35	0.086437	Biological process	836	836	1	3
arm span	35	0.086437	Body measurement	836	836	1	3
hypertriglyceridemia	34	0.03222	Metabolic disorder	36	11	3	4
celiac disease	34	0.032266	Immune system disorder	216	114	0	12
neutrophil percentage of granulocytes	34	0.039402	Hematological measurement	168	146	4	1
platelet crit	34	0.046287	Hematological measurement	258	127	3	1
gout	33	0.044359	Metabolic disorder	475	99	3	22
glucose tolerance test	32	0.034348	Other measurement	45	16	3	5
chronic kidney disease	31	0.042454	Other disease	508	195	3	25
vitiligo	31	0.014441	Immune system disorder	91	21	2	9
reticulocyte count	31	0.05059	Hematological measurement	472	105	3	1
diabetes mellitus	30	0.028462	Metabolic disorder	112	110	3	11
sum of eosinophil and basophil counts	30	0.039256	Hematological measurement	198	198	4	1
ovarian endometrioid carcinoma	30	0.030154	Cancer	36	35	2	3
mean corpuscular hemoglobin concentration	29	0.042648	Hematological measurement	231	150	3	18
ovarian carcinoma	28	0.031791	Cancer	289	192	2	18
prostate carcinoma	28	0.03001	Cancer	450	141	2	42
autoimmune thyroid disease	28	0.019762	Immune system disorder	69	69	0	4
smoking initiation	27	0.063731	Biological process	692	121	1	6
inflammatory response	27	0.021981	Biological process	48	14	3	2
autism spectrum disorder	27	0.054993	Neurological disorder	575	528	1	11
lung adenocarcinoma	27	0.028056	Cancer	315	252	2	25
squamous cell carcinoma	26	0.014213	Cancer	229	229	2	23
systemic scleroderma	26	0.011728	Cardiovascular disease	124	70	0	11
allergy	26	0.03568	Immune system disorder	316	280	4	6
atrial fibrillation	25	0.032849	Cardiovascular disease	373	72	3	15
psychomotor performance	25	0.019763	Biological process	2	2	6	2
immune system disease	25	0.015009	Other disease	23	16	0	3
risk-taking behaviour	24	0.063253	Biological process	621	64	1	4
hypertension	24	0.037799	Cardiovascular disease	342	205	3	33
scoliosis	24	0.05121	Other disease	1369	1369	1	11
mean arterial pressure	24	0.042087	Other measurement	406	361	3	20
adolescent idiopathic scoliosis	24	0.05121	Other disease	1370	1368	1	10
childhood onset asthma	24	0.03486	Other disease	448	394	4	17
lung carcinoma	24	0.028905	Cancer	348	239	2	25
alopecia areata	24	0.019525	Other disease	42	11	0	3
oligoarticular juvenile idiopathic arthritis	23	0.014719	Immune system disorder	31	31	0	1
primary biliary cirrhosis	23	0.008602	Cancer	118	89	0	11
myositis	23	0.009588	Immune system disorder	42	27	0	3
estrogen-receptor negative breast cancer	23	0.010276	Cancer	131	104	2	9
BMI-adjusted hip circumference	23	0.038471	Body measurement	265	92	7	4
erythrocyte indices	23	0.029756	Hematological measurement	63	63	3	5
polyarticular juvenile idiopathic arthritis, rheumatoid factor negative	23	0.014719	Immune system disorder	31	31	0	1
body fat distribution	23	0.024515	Body measurement	162	74	7	4
basal cell carcinoma	22	0.008544	Cancer	120	73	2	10
age at menarche	22	0.040515	Other measurement	575	65	1	13
heart failure	22	0.027897	Cardiovascular disease	244	209	3	7
myasthenia gravis	22	0.014074	Neurological disorder	8	8	0	2
attention deficit hyperactivity disorder	22	0.040387	Neurological disorder	580	284	1	30
Graves disease	22	0.010121	Immune system disorder	63	47	0	9
appendicular lean mass	22	0.031048	Other measurement	501	56	7	2
keratinocyte carcinoma	22	0.005362	Cancer	88	62	2	1
large artery stroke	22	0.015024	Cardiovascular disease	51	31	3	6
cholelithiasis	22	0.018613	Digestive system disorder	33	33	3	6
HOMA-B	21	0.024323	Other measurement	34	16	3	3
alcohol dependence	21	0.022141	Neurological disorder	255	81	8	24
skin pigmentation	21	0.011313	Other trait	153	107	2	9
spine bone size	21	0.006096	Other measurement	17	13	7	3
monocyte percentage of leukocytes	21	0.029943	Hematological measurement	224	142	3	1
respiratory system disease	21	0.020228	Other disease	109	75	4	1
atopic asthma	21	0.022562	Other disease	198	106	4	1
body weights and measures	20	0.02236	Other measurement	39	26	7	2
melanoma	20	0.003183	Cancer	39	20	2	9
brachial circumference	20	0.02236	Body measurement	26	25	7	3
gallstones	20	0.018058	Digestive system disorder	32	32	3	5
overweight body mass index status	20	0.009877	Body measurement	41	14	3	2
neutrophil percentage of leukocytes	20	0.030891	Hematological measurement	132	80	3	1
parental longevity	20	0.02277	Other measurement	348	34	3	6
adult onset asthma	20	0.016355	Other disease	150	115	4	3
sarcoidosis	20	0.010727	Other disease	45	19	0	6
triple-negative breast cancer	19	0.009364	Cancer	8	6	2	2
Ischemic stroke	19	0.011797	Other trait	185	90	3	14
infant body height	19	0.013707	Body measurement	15	11	7	1
esophageal carcinoma	19	0.012684	Cancer	29	20	8	5
non-small cell lung carcinoma	19	0.004407	Cancer	95	56	2	16
granulocyte percentage of myeloid white cells	19	0.028571	Hematological measurement	213	151	3	1
freckles	19	0.00328	Other trait	23	15	2	4
LDL cholesterol:HDL cholesterol ratio	18	0.008714	Lipid or lipoprotein measurement	2	1	6	1
suntan	18	0.003276	Other trait	102	32	2	5
lymphocyte percentage of leukocytes	18	0.031715	Hematological measurement	140	72	3	1
vascular dementia	18	0.006691	Cardiovascular disease	3	2	6	2
Menorrhagia	18	0.006144	Other trait	9	9	2	1
polymyositis	18	0.008181	Neurological disorder	8	1	0	1
platelet larger cell ratio	18	0.020972	Hematological measurement	20	20	3	3
cutaneous squamous cell carcinoma	18	0.00563	Cancer	13	9	2	1
Nasal cavity polyp	18	0.017089	Other disease	18	14	4	1
Abnormality of refraction	18	0.037633	Other trait	468	58	1	5
cerebral amyloid angiopathy	18	0.007037	Metabolic disorder	10	3	6	2
systemic juvenile idiopathic arthritis	17	0.006883	Immune system disorder	56	32	0	2
Mental deterioration	17	0.003601	Other trait	36	4	6	5
non-melanoma skin carcinoma	17	0.002725	Cancer	86	86	2	2
drinking behavior	17	0.019762	Biological process	3	2	3	2
seasonal allergic rhinitis	17	0.01382	Immune system disorder	128	123	4	5
squamous cell lung carcinoma	17	0.016801	Cancer	203	128	2	5
common variable immunodeficiency	16	0.012995	Immune system disorder	46	46	0	1
clinical and behavioural ideal cardiovascular health	16	0.015575	Other trait	1	1	3	1
comprehensive strength index	15	0.009213	Other measurement	2	2	3	1
temporal arteritis	15	0.00625	Cardiovascular disease	8	3	0	2
common carotid intimal medial thickness	15	0.004194	Cardiovascular measurement	80	60	3	6
sunburn	15	0.003525	Other disease	86	19	2	2
glioma	15	0.002741	Cancer	52	52	2	9
central nervous system cancer	15	0.002741	Cancer	55	53	2	11
trochanter size	15	0.003058	Body measurement	4	3	7	1
Hashimoto's thyroiditis	15	0.008835	Immune system disorder	45	13	0	5
uterine fibroid	15	0.00887	Cancer	161	25	2	6
myocardial infarction	15	0.012247	Cardiovascular disease	72	49	3	11
coffee consumption	15	0.011357	Biological process	163	17	3	11
HIV-1 infection	15	0.017324	Other disease	333	94	3	19
glaucoma	15	0.003045	Neurological disorder	181	95	6	19
obsessive-compulsive disorder	14	0.024005	Neurological disorder	216	176	1	9
intertrochanteric region size	14	0.002308	Body measurement	7	7	7	1
skin sensitivity to sun	14	0.00313	Immune system disorder	6	5	2	2
biliary liver cirrhosis	14	0.0047	Cancer	80	80	0	8
QRS duration	14	0.006954	Cardiovascular measurement	193	176	10	17
age-related macular degeneration	14	0.002073	Neurological disorder	185	124	6	16
eye color	14	0.0067	Other trait	193	14	2	11
basophil percentage of granulocytes	14	0.017772	Inflammatory measurement	58	44	3	1
hair morphology	14	0.005261	Other trait	32	18	12	4
hypermetropia	14	0.002011	Other trait	9	9	6	2
hyperopia	14	0.002011	Other disease	9	9	6	2
atopic eczema	14	0.01436	Immune system disorder	163	109	4	10
knee pain	14	0.002996	Other trait	4	2	7	1
femoral neck size	14	0.003598	Body measurement	2	2	7	1
anorexia nervosa	14	0.020849	Metabolic disorder	187	186	1	8
survival time	13	0.005778	Other measurement	43	43	2	14
memory performance	13	0.009968	Other measurement	173	23	6	8
QT interval	13	0.012862	Cardiovascular measurement	279	49	10	21
anti-neutrophil antibody associated vasculitis	13	0.003978	Immune system disorder	25	3	0	2
developmental dysplasia of the hip	13	0.002992	Other disease	4	2	7	2
blood pressure	13	0.0163	Other measurement	183	165	3	15
albuminuria	13	0.006188	Other trait	64	41	3	5
late-onset myasthenia gravis	13	0.003701	Neurological disorder	11	1	0	1
total iron binding capacity	13	0.013097	Other measurement	64	14	3	7
non-alcoholic fatty liver disease	13	0.005939	Digestive system disorder	128	70	3	10
acute coronary syndrome	13	0.004389	Cardiovascular disease	45	34	3	4
hip bone size	13	0.002249	Body measurement	9	8	7	2
juvenile idiopathic arthritis	13	0.012343	Immune system disorder	71	46	0	6
urinary albumin to creatinine ratio	13	0.007379	Other measurement	156	78	3	5
Tourette syndrome	13	0.020811	Neurological disorder	192	163	1	4
hodgkins lymphoma	13	0.004483	Cancer	46	29	0	7
limited scleroderma	12	0.003826	Cardiovascular disease	15	11	0	2
Sjogren syndrome	12	0.003504	Immune system disorder	45	13	0	4
anti-centromere-antibody-positive systemic scleroderma	12	0.003826	Cardiovascular disease	5	4	0	1
spine bone mineral density	12	0.007822	Other measurement	139	123	7	15
membranous glomerulonephritis	12	0.004396	Other disease	27	8	0	3
central nervous system non-hodgkin lymphoma	12	0.00514	Cancer	7	5	3	1
osteoarthritis, knee	12	0.001443	Other disease	77	39	7	8
QRS complex	12	0.006942	Cardiovascular measurement	157	157	10	13
urolithiasis	12	0.005943	Other disease	17	4	3	1
psoriasis vulgaris	12	0.00812	Immune system disorder	40	35	0	2
astigmatism	12	0.00549	Other trait	156	101	12	7
chronic rhinosinusitis	11	0.011063	Other disease	4	4	4	1
glioblastoma multiforme	11	0.0027	Cancer	22	22	2	5
chronic lymphocytic leukemia	11	0.003409	Cancer	130	34	0	9
body fat percentage	11	0.019767	Body measurement	109	35	1	5
basophil percentage of leukocytes	11	0.014407	Inflammatory measurement	63	49	4	1
nevus count	11	0.001202	Other measurement	32	31	2	1
smoking cessation	11	0.029726	Biological process	354	273	1	7
small vessel stroke	11	0.005114	Cardiovascular disease	21	8	3	6
peak expiratory flow	11	0.007259	Other measurement	133	132	7	1
sensory perception of smell	11	0.002224	Biological process	34	17	12	3
parkinson's disease	11	0.019412	Neurological disorder	290	13	6	34
P wave duration	10	0.00095	Cardiovascular measurement	30	19	10	4
age at menopause	10	0.008354	Other measurement	210	32	2	10
neuropsychological test	10	0.030265	Other measurement	349	118	1	4
thyroid carcinoma	10	0.00172	Cancer	20	5	2	7
PR interval	10	0.002686	Cardiovascular measurement	235	147	10	16
longevity	10	0.005221	Other measurement	191	8	6	13
gastric carcinoma	10	0.001737	Cancer	26	10	8	8
carotid artery intima media thickness	10	0.004841	Other measurement	56	37	3	6
venous thromboembolism	10	0.010751	Cardiovascular disease	291	22	3	14
femoral neck bone mineral density	10	0.006812	Other measurement	133	64	7	10
wet macular degeneration	10	0.004341	Neurological disorder	75	63	6	8
diffuse large b-cell lymphoma	9	0.002092	Cancer	19	8	0	4
duodenal ulcer	9	0.000779	Digestive system disorder	2	2	8	1
atherosclerosis	9	0.0037	Cardiovascular disease	33	33	3	3
extranodal nasal NK/T cell lymphoma	9	0.005141	Cancer	2	2	3	1
cardioembolic stroke	9	0.002336	Cardiovascular disease	14	14	3	3
abdominal aortic aneurysm	9	0.003191	Cardiovascular disease	19	8	3	5
cardiac embolism	9	0.002336	Cardiovascular disease	14	14	3	3
idiopathic pulmonary fibrosis	9	0.001931	Cancer	27	7	2	4
telomere length	9	0.001693	Other measurement	112	11	2	15
alcoholic liver cirrhosis	9	0.005687	Cancer	6	5	3	2
hepcidin:ferritin ratio	9	0.010388	Other measurement	34	4	3	1
atopic march	9	0.006442	Biological process	7	7	4	1
atrophic macular degeneration	9	0.003735	Neurological disorder	61	58	6	3
Attached earlobe	9	0.001732	Other trait	16	16	12	1
late-onset Alzheimers disease	9	0.010232	Neurological disorder	243	121	6	16
bipolar I disorder	9	0.009836	Neurological disorder	62	62	1	3
body height at birth	9	0.009263	Body measurement	32	26	7	2
functional laterality	9	0.001732	Other trait	16	16	12	1
Sneeze	9	0.001732	Other trait	16	16	12	1
braces	9	0.001732	Other trait	16	16	12	1
insomnia	9	0.020534	Neurological disorder	375	20	1	6
collagenous colitis	9	0.007008	Immune system disorder	1	1	0	1
QRS amplitude	9	0.000693	Cardiovascular measurement	44	44	10	2
electrocardiography	8	0.002666	Cardiovascular measurement	51	41	10	7
pulmonary embolism	8	0.001287	Cardiovascular disease	13	13	3	1
Myopia	8	0.014464	Other trait	254	49	6	4
malignant epithelial tumor of ovary	8	0.007955	Cancer	205	157	2	7
microalbuminuria	8	0.002975	Other trait	57	43	3	4
sickle cell anemia	8	0.00647	Neurological disorder	46	16	3	10
multiple myeloma	8	0.003903	Cancer	169	90	0	11
PR segment	8	0.002666	Cardiovascular measurement	20	18	10	3
resting heart rate	8	0.006517	Cardiovascular measurement	129	31	3	7
deep vein thrombosis	8	0.001287	Other trait	13	13	3	1
hepatocellular carcinoma	8	0.000896	Cancer	31	19	0	14
cytomegalovirus seropositivity	8	0.004411	Other measurement	16	16	9	2
sensory perception of taste	8	0.001729	Biological process	38	16	12	2
bladder carcinoma	8	0.000134	Cancer	32	4	8	13
Charcot-Marie-Tooth disease type 1A	8	7e-05	Neurological disorder	15	9	21	2
aortic stenosis	8	0.00111	Cardiovascular disease	32	29	7	4
abnormal thrombosis	8	0.001287	Other trait	13	13	3	1
hepatitis B virus infection	7	3.9e-05	Digestive system disorder	71	31	17	16
endometrial carcinoma	7	0.00205	Cancer	83	66	2	7
breast size	7	0.003899	Body measurement	59	8	2	3
lobe attachment	7	0.003709	Other trait	189	7	12	2
HIV infection	7	0.006936	Other disease	272	24	8	5
household income	7	0.021316	Other trait	385	140	1	2
endometrial neoplasm	7	0.003164	Cancer	86	86	2	7
peripheral arterial disease	7	0.004491	Cardiovascular disease	187	10	3	6
migraine disorder	7	0.009938	Cardiovascular disease	205	64	7	9
hyperuricemia	7	0.004779	Metabolic disorder	37	24	3	4
mood disorder	7	0.008123	Neurological disorder	237	236	1	7
acute lymphoblastic leukemia	7	0.00752	Cancer	162	45	13	21
height-adjusted body mass index	7	0.008598	Body measurement	2	2	1	1
chronic hepatitis B virus infection	7	9.6e-05	Digestive system disorder	52	18	17	6
outer ear morphology trait	7	0.000193	Other trait	22	7	12	2
diabetic nephropathy	7	0.004917	Metabolic disorder	95	41	3	8
frontotemporal dementia	7	0.000593	Neurological disorder	44	14	6	5
Lewy body dementia	7	0.000885	Neurological disorder	23	2	6	3
marginal zone B-cell lymphoma	7	0.003649	Cancer	17	13	0	2
wheat allergic reaction	7	0.004232	Immune system disorder	2	1	3	1
hip bone mineral density	7	0.003893	Other measurement	109	82	7	12
nasopharyngeal neoplasm	7	0.000737	Cancer	21	7	2	6
family history of Alzheimerâ€™s disease	7	0.014778	Other measurement	295	291	1	2
urinary sodium to potassium ratio	7	0.003452	Other measurement	1	1	3	1
cervical artery dissection	7	0.002983	Cardiovascular disease	5	2	7	1
carpal tunnel syndrome	6	0.004403	Neurological disorder	16	3	7	1
anxiety	6	0.00792	Other trait	164	46	1	3
monocyte:lymphocyte ratio	6	0.006187	Hematological measurement	3	2	4	1
femoral neck bone geometry	6	0.00171	Other measurement	7	4	0	2
cutaneous lupus erythematosus	6	0.002773	Immune system disorder	7	4	0	1
sitting height ratio	6	0.00408	Body measurement	44	9	7	1
interstitial lung disease	6	0.001348	Other disease	27	9	2	4
free androgen index	6	0.000567	Other measurement	10	3	2	1
erythema nodosum	6	0.002876	Other trait	11	11	0	2
attempted suicide	6	0.010574	Biological process	130	101	1	8
diffuse scleroderma	6	0.000664	Cardiovascular disease	6	4	0	2
sexual dimorphism	6	0.009994	Other trait	10	10	7	1
bone fracture	6	0.00572	Other disease	42	28	7	3
psoriatic arthritis	6	0.006853	Immune system disorder	55	11	0	4
anti-topoisomerase-I-antibody-positive systemic scleroderma	6	0.000664	Cardiovascular disease	6	2	0	1
neuropathy	5	0.003488	Neurological disorder	16	16	0	3
susceptibility to viral and mycobacterial infections	5	0.000348	Immune system disorder	24	24	17	5
helix rolling	5	0.00019	Other trait	6	3	12	1
epilepsy	5	0	Neurological disorder	84	72	28	8
coronary artery bypass	5	0.000898	Other trait	19	19	3	5
obese body mass index status	5	0.00467	Body measurement	89	48	3	6
lobe size	5	0.00019	Other trait	8	4	12	1
aortic valve calcification	5	0.00049	Cardiovascular disease	27	27	7	3
neonate	5	0.008188	Other trait	3	3	1	1
sum of skinfolds	5	0.008188	Other measurement	3	3	1	1
peripheral neuropathy	5	0.000642	Neurological disorder	77	69	0	7
corneal resistance factor	5	8.8e-05	Other measurement	12	6	15	2
insulin resistance	5	0.003746	Other trait	26	4	3	6
family history of lung cancer	5	0.008852	Other measurement	121	121	2	1
follicular lymphoma	5	0.002457	Cancer	3	3	0	1
Cannabis use	5	0.002111	Biological process	43	17	1	6
Post-operative sensory disturbance	5	0.003517	Other trait	7	1	4	1
partial thromboplastin time	5	0.003466	Hematological measurement	23	8	3	3
cutaneous melanoma	5	0.000225	Cancer	43	36	2	2
reading	5	0.000203	Biological process	30	28	6	2
internal carotid intimal medial thickness	5	0.000441	Cardiovascular measurement	15	15	3	2
atrophic gastritis	5	5.4e-05	Digestive system disorder	2	2	8	1
hippocampal atrophy	5	0.000867	Neurological disorder	37	2	6	4
supraventricular ectopy	5	0.000296	Cardiovascular disease	7	3	10	1
pharynx cancer	5	0.000728	Cancer	9	9	8	2
upper aerodigestive tract neoplasm	5	0.000728	Cancer	9	9	8	2
oral cavity cancer	5	0.000728	Cancer	17	9	8	2
aging	5	0.000331	Biological process	70	22	2	10
primary angle closure glaucoma	5	0.000333	Neurological disorder	10	10	7	2
migraine without aura	5	0.000266	Cardiovascular disease	38	38	7	3
central corneal thickness	5	2e-06	Other measurement	105	21	15	9
cleft lip	5	0.007547	Other trait	195	173	14	16
ear protrusion	5	0.00019	Other trait	3	2	12	1
open-angle glaucoma	5	0.000184	Neurological disorder	99	17	2	15
corneal astigmatism	5	0.000525	Other disease	85	85	2	5
platelet component distribution width	5	0.010614	Hematological measurement	200	37	3	1
cleft palate	5	0.007547	Other trait	181	126	14	11
perianal Crohn's disease	5	0.001977	Immune system disorder	6	6	0	1
ileocolitis	5	0.001977	Immune system disorder	6	6	0	1
stricture	5	0.001977	Other trait	6	6	0	1
complicated disease course	5	0.001977	Biological process	6	6	0	1
dental caries	5	0.003873	Digestive system disorder	173	48	15	6
chronic bronchitis	5	0.008837	Other disease	10	10	1	1
estrogen-receptor positive breast cancer	5	0.002333	Cancer	105	16	2	11
IgG index	5	0.002693	Other measurement	2	2	0	1
illegal drug consumption	4	0.001939	Biological process	29	20	8	1
progressive supranuclear palsy	4	0.000209	Neurological disorder	21	2	2	4
ovarian mucinous adenocarcinoma	4	0.001451	Cancer	8	3	2	2
ovarian clear cell adenocarcinoma	4	0.001451	Cancer	2	2	2	1
hepatitis C virus infection	4	0.000405	Digestive system disorder	39	14	3	6
osteoarthritis, hip	4	0.000848	Other disease	94	88	7	5
osteoarthritis	4	0.000155	Other disease	126	66	7	12
Brugada syndrome	4	0.000586	Cardiovascular disease	3	2	10	1
aortic root size	4	4.6e-05	Cardiovascular measurement	21	3	7	3
Trypanosoma cruzi seropositivity	4	0.000451	Other measurement	237	168	10	1
kidney stone	4	0.004329	Other disease	33	5	3	3
keratoconus	4	2e-06	Other disease	34	31	15	3
retinal detachment	4	8.2e-05	Neurological disorder	28	28	6	1
underweight body mass index status	4	0.001267	Body measurement	32	8	3	2
retinal break	4	8.2e-05	Neurological disorder	28	28	6	1
corneal hysteresis	4	2e-06	Other measurement	11	8	15	2
polycystic ovary syndrome	4	0.000309	Other disease	52	2	2	7
drug-induced liver injury	4	0.000177	Digestive system disorder	45	10	8	13
Sickle cell disease and related diseases	4	0.001159	Other disease	3	3	3	2
positive regulation of ovulation	4	0.000471	Biological process	3	1	2	1
hemoglobin E disease	4	0.001159	Other disease	3	2	3	1
corneal topography	4	2e-06	Other measurement	49	32	15	7
autosomal dominant compelling helio-ophthalmic outburst syndrome	4	0.000138	Other trait	55	1	12	3
urinary potassium to creatinine ratio	4	0.001942	Other measurement	4	1	3	1
oral ulcer	4	0.002418	Other trait	94	6	3	1
chronic hepatitis C virus infection	4	0.000412	Digestive system disorder	28	4	0	15
visceral:subcutaneous adipose tissue ratio	4	0.004062	Other measurement	48	11	6	4
non-substance related disinhibited behaviour	4	0.001939	Biological process	23	20	8	1
nicotine use	4	0.001939	Biological process	26	21	8	1
endometriosis	4	0.000221	Other disease	140	13	2	11
Chlamydia pneumoniae seropositivity	4	9.3e-05	Other measurement	7	7	9	1
Influenza A seropositivity	4	9.3e-05	Other measurement	7	7	9	1
posterior cortical atrophy	4	0.002011	Neurological disorder	18	18	6	1
type 1 diabetes nephropathy	4	0.001954	Metabolic disorder	30	20	3	5
platelet aggregation	4	0.004405	Biological process	52	27	8	4
ACPA-positive rheumatoid arthritis	4	0.001245	Immune system disorder	15	15	0	1
cognitive impairment	4	0.009026	Other trait	122	21	1	5
non-alcoholic steatohepatitis	4	0.000169	Digestive system disorder	12	4	3	3
neoplasm of mature b-cells	4	0.001331	Cancer	13	5	0	4
herpes virus seropositivity	4	9.3e-05	Other measurement	7	7	9	1
HSV1 seropositivity	4	0.004404	Other measurement	9	9	9	1
pancreatic carcinoma	4	2e-05	Cancer	152	10	8	15
prion disease	4	0.000192	Neurological disorder	25	15	6	2
mental or behavioural disorder	4	0.004506	Neurological disorder	145	145	1	7
gastric adenocarcinoma	4	5.4e-05	Cancer	3	2	8	1
clinical ideal cardiovascular health	4	0.00265	Other trait	1	1	3	1
asymptomatic neurocognitive impairment	4	0.00027	Other measurement	5	5	0	1
hepcidin:transferrin saturation ratio	4	0.001477	Other measurement	12	1	3	1
tetralogy of fallot	4	0.001189	Other trait	6	1	0	1
oropharynx cancer	4	0.000296	Cancer	17	3	8	1
HIV-associated neurocognitive disorder	4	0.00027	Other measurement	9	8	0	1
human herpesvirus 8 seropositivity	4	9.3e-05	Other measurement	7	7	9	1
cirrhosis of liver	4	0.001657	Cancer	50	50	3	6
orofacial clefting syndrome	3	0.000306	Other disease	68	68	14	7
type 2 diabetes nephropathy	3	0.000174	Metabolic disorder	21	17	3	4
carotid artery disease	3	0.000437	Cardiovascular disease	7	7	3	1
seroconversion	3	1e-05	Biological process	2	2	17	1
severe aplastic anemia	3	3e-06	Other trait	8	2	17	1
schizoaffective disorder	3	0.004343	Neurological disorder	61	61	1	4
smooth surface dental caries	3	7.9e-05	Digestive system disorder	42	5	15	2
thoracic aortic aneurysm	3	7.3e-05	Cardiovascular disease	9	8	3	3
alcoholic pancreatitis	3	0.000554	Digestive system disorder	138	4	8	2
initial pursuit acceleration	3	0.004343	Other measurement	56	19	1	1
oral cleft	3	0.000306	Other trait	66	66	14	6
Hepatic fibrosis	3	0.000471	Other trait	29	29	3	3
pemphigus vulgaris	3	0.000104	Immune system disorder	10	3	0	3
antidepressant-induced sexual dysfunction	3	0	Other trait	22	22	41	1
digestive system infectious disease	3	0.000776	Digestive system disorder	18	1	3	1
Alzheimer's disease neuropathologic change	3	0.000155	Neurological disorder	24	24	6	1
Toxoplasma gondii seropositivity	3	0.002982	Other measurement	8	4	9	2
colorectal adenoma	3	0.008526	Cancer	146	122	1	2
dementia	3	0.000155	Other trait	24	24	6	1
macular telangiectasia type 2	3	0.002548	Neurological disorder	5	1	4	1
word reading	3	4e-06	Biological process	32	9	6	2
anxiety disorder	3	4.7e-05	Neurological disorder	63	42	18	8
psychotic symptoms	3	0.001523	Other trait	29	23	6	4
gestational diabetes	3	0.00609	Metabolic disorder	5	3	1	2
cataract	3	0.000227	Neurological disorder	22	3	2	2
mammographic density percentage	3	0.002216	Other measurement	7	7	2	3
childhood cancer	3	0.004095	Cancer	15	15	2	3
HER2 status	3	0.00202	Other measurement	4	4	2	3
antidepressant-induced side effect	3	0	Other trait	22	22	41	1
brain aneurysm	3	0.000458	Cardiovascular disease	80	5	3	8
antidepressant-induced dizziness	3	0	Other trait	22	22	41	1
dentures	3	0.000248	Other trait	46	46	15	1
thyroid function	3	0.000675	Other trait	46	5	0	6
exercise test	3	0.000176	Cardiovascular measurement	14	10	2	2
blood viscosity	3	0.004404	Inflammatory measurement	26	26	8	2
thyrotoxic periodic paralysis	3	0.000272	Metabolic disorder	19	19	0	3
age at death	3	0.000176	Other measurement	10	10	2	1
pneumonia	3	0.00012	Other disease	2	2	2	1
Behcet's syndrome	3	0.000849	Cardiovascular disease	18	3	0	7
sepsis	3	0.00012	Other trait	17	2	2	2
pulmonary artery enlargement	3	0.005049	Other trait	3	3	1	1
Headache	3	0.000262	Other trait	32	4	7	2
BRCAX breast cancer	3	0.001948	Cancer	18	5	2	1
septic shock	3	0.00012	Other trait	2	2	2	1
dyslexia	3	0.00269	Neurological disorder	28	21	19	4
abdominal aortic artery calcification	3	9.4e-05	Other trait	8	8	3	1
DNA methylation	3	0.009495	Biological process	437	3	1	2
ankle brachial index	3	9.4e-05	Cardiovascular measurement	18	8	3	4
diabetic foot	3	0.003474	Cancer	5	5	0	1
Esophageal adenocarcinoma	3	0	Cancer	40	30	26	4
Barrett's esophagus	3	0	Digestive system disorder	40	27	26	5
inflammatory skin disease	3	0.001809	Other disease	88	88	0	1
nodular sclerosis Hodgkin lymphoma	3	0.000235	Cancer	7	5	0	1
aids	3	0.00171	Immune system disorder	17	3	8	3
mucocutaneous lymph node syndrome	3	0.002066	Immune system disorder	45	28	0	13
neuropathic pain	3	0.002523	Other trait	13	13	7	4
folding of antihelix	3	7.9e-05	Other trait	5	2	12	1
cognition	3	0.002696	Biological process	94	94	2	7
ischemic cardiomyopathy	3	0.001455	Cardiovascular disease	3	3	7	1
antitragus size	3	7.9e-05	Other trait	1	1	12	1
lower urinary tract symptom	3	0.000637	Other trait	25	25	2	3
lymphoma	3	1e-05	Cancer	10	1	17	2
neuroblastoma	3	0.000163	Cancer	20	1	2	6
monoclonal gammopathy	3	0.000139	Other disease	19	9	2	2
eating disorder	3	0.001954	Metabolic disorder	77	67	1	7
antidepressant-induced visual impairment	3	0	Other trait	22	22	41	1
tooth agenesis	3	5e-06	Digestive system disorder	11	1	15	2
infant head circumference	3	0.002941	Body measurement	12	8	7	2
extraversion	2	0.000551	Biological process	5	1	1	1
oxcarbazepine-induced hyponatremia	2	0	Other trait	7	7	28	1
non-word reading	2	4e-06	Biological process	28	6	6	2
sporadic amyotrophic lateral sclerosis	2	0.000115	Neurological disorder	104	11	6	4
benign prostatic hyperplasia	2	5.1e-05	Other disease	32	24	2	3
non-HDL cholesterol:HDL cholesterol ratio	2	0.000654	Lipid or lipoprotein measurement	1	1	3	1
male fertility	2	0	Other trait	6	6	42	1
skin conductance level	2	0	Other measurement	12	12	44	1
lachrymal gland lesion	2	0	Other trait	2	2	50	1
premature birth	2	0	Other trait	34	28	30	4
esophageal squamous cell carcinoma	2	0.000316	Cancer	10	5	8	1
dengue hemorrhagic fever	2	0.000287	Other disease	4	1	8	1
stress-related disorder	2	1e-06	Neurological disorder	10	10	18	1
carbamazepine-induced hyponatremia	2	0	Other trait	12	12	28	1
reading and spelling ability	2	4e-06	Biological process	104	21	6	3
salivary gland lesion	2	0	Other trait	2	2	50	1
triglyceride:HDL cholesterol ratio	2	0.000654	Lipid or lipoprotein measurement	2	1	3	1
premature cardiac contractions	2	6e-06	Cardiovascular disease	2	2	10	1
skin conductance response amplitude	2	0	Other measurement	12	12	44	1
uveal melanoma	2	0	Cancer	28	6	36	2
short-term memory	2	0.000202	Biological process	44	12	6	4
partial epilepsy	2	0	Neurological disorder	22	13	28	4
conduct disorder	2	0.00082	Neurological disorder	64	41	1	3
Waldenstrom macroglobulinemia	2	0.000144	Cancer	3	1	0	1
skin conductance response frequency	2	0	Other measurement	12	12	44	1
panic disorder	2	1e-06	Neurological disorder	25	3	18	4
family size	2	0	Other measurement	6	6	42	1
autoimmune pancreatitis type 1	2	0	Immune system disorder	2	2	50	1
anemia	2	0.000269	Other trait	2	2	0	2
parental emotion expression measurmement	2	0.00082	Other measurement	22	22	1	1
migraine with aura	2	0.000203	Cardiovascular disease	23	23	7	1
female reproductive system disease	2	0.000181	Other disease	16	6	2	1
tuberculosis	2	0.000142	Other disease	127	7	8	14
otitis media	2	7.9e-05	Neurological disorder	6	1	15	2
Varicose veins	2	0.000123	Other trait	35	4	4	3
autism spectrum disorder symptom	2	0.001116	Other measurement	11	5	1	2
choroidal melanoma	2	0	Cancer	6	2	36	1
head and neck malignant neoplasia	2	0.000165	Cancer	5	5	7	2
birth rate	2	0	Other measurement	6	6	42	1
gastroesophageal reflux disease	2	0	Digestive system disorder	35	6	26	3
rhegmatogenous retinal detachment	2	3e-06	Neurological disorder	5	1	6	2
Epithelioid Cell Uveal Melanoma	2	0	Cancer	8	5	36	1
digestive system disease	2	0	Other disease	11	10	26	2
sleep latency	2	0.001429	Other measurement	192	191	1	2
sleep quality	2	0.001429	Other measurement	199	191	1	3
generalised epilepsy	2	0	Neurological disorder	32	32	28	4
autism	2	0.001116	Neurological disorder	18	5	1	7
S wave amplitude	2	1.4e-05	Cardiovascular measurement	2	2	10	1
amblyopia (disease)	2	8e-05	Neurological disorder	15	1	6	1
R wave amplitude	2	1.4e-05	Cardiovascular measurement	2	2	10	1
multisite chronic pain	2	5e-06	Other trait	38	2	7	1
bicuspid aortic valve	2	2.3e-05	Other trait	2	1	7	2
mild neurocognitive disorder	2	1.1e-05	Other measurement	7	7	0	1
drug dependence	2	0	Neurological disorder	24	21	40	6
amyotrophic lateral sclerosis	2	1.4e-05	Neurological disorder	107	6	6	20
ventricular ectopy	2	6e-06	Cardiovascular disease	5	2	10	1
nervousness	2	0.000319	Neurological disorder	14	5	1	2
acute-on-chronic liver failure	2	0.000598	Digestive system disorder	1	1	17	1
hormone replacement therapy	2	0.001935	Other trait	5	4	2	2
spontaneous preterm birth	2	0.001812	Other trait	98	23	20	4
hereditary hemochromatosis type 1	2	0.001682	Metabolic disorder	1	1	3	1
central serous retinopathy	2	0.000102	Neurological disorder	2	1	6	1
small artery occlusion	2	0.00086	Cardiovascular disease	1	1	3	1
diabetes mellitus type 2 associated cataract	2	0.002521	Neurological disorder	2	2	2	1
hyperthyroidism	2	0.000641	Other disease	9	4	0	1
endometrial endometrioid carcinoma	2	0.000104	Cancer	7	7	2	1
healthspan	2	0.00086	Other measurement	2	1	3	1
diabetic retinopathy	2	0.002517	Metabolic disorder	74	9	5	8
laryngeal squamous cell carcinoma	2	0.000577	Cancer	6	2	3	1
radius bone mineral density	2	0.002625	Other measurement	24	4	7	4
cardiotoxicity	2	0.000785	Cardiovascular disease	2	2	2	2
dermatomyositis	2	0.000195	Neurological disorder	8	4	0	3
restless legs syndrome	2	0.001742	Neurological disorder	29	2	1	5
cystic fibrosis	2	0.000124	Other disease	17	11	0	3
pain	2	0.001935	Other trait	16	12	2	4
APOL1 risk genotype carrier status	2	0.000848	Other measurement	6	6	3	2
urticaria	2	0.000458	Other disease	7	7	4	1
estrogen receptor status	2	0.001975	Other measurement	2	2	2	1
rapid kidney function decline	2	0.001411	Other trait	5	5	3	1
diarrhea	2	0.001343	Other trait	14	10	3	2
narcolepsy with cataplexy	2	0.001609	Neurological disorder	25	3	4	7
lupus nephritis	2	0.001175	Immune system disorder	31	31	0	2
neuromyelitis optica	2	0.001171	Immune system disorder	2	2	0	1
AQP4-IgG-positive neuromyelitis optica	2	0.001171	Immune system disorder	2	2	0	1
cognitive behavioural therapy	2	0.002372	Other trait	39	39	18	2
drug-induced agranulocytosis	2	0.000204	Other trait	82	21	0	7
mental process	2	0.002689	Biological process	85	85	2	6
specific language impairment	2	0.002689	Neurological disorder	22	10	19	2
myelosuppression	2	0.001005	Other trait	2	2	2	2
Fuchs endothelial corneal dystrophy	2	0.00027	Other disease	8	1	3	2
Reduced ejection fraction	2	0.00255	Other trait	157	157	3	1
progesterone-receptor negative breast cancer	2	0.001981	Cancer	1	1	2	1
treatment refractory schizophrenia	2	0.000127	Neurological disorder	23	13	0	6
chronic central serous retinopathy	2	0.000128	Neurological disorder	9	2	6	2
juvenile dermatomyositis	2	0.000195	Neurological disorder	4	4	0	1
angioedema	2	0.000458	Cardiovascular disease	7	7	4	1
memory impairment	2	0.001513	Other trait	8	8	6	2
puberty	2	0.004497	Biological process	24	24	1	1
diverticular disease	2	0.003696	Digestive system disorder	158	5	16	3
MMR-related febrile seizures	2	8.8e-05	Other trait	12	8	0	1
colorectal health	2	0.004836	Other trait	131	5	2	1
corticobasal degeneration	2	0.00039	Neurological disorder	6	3	6	1
renal cell carcinoma	2	4.8e-05	Cancer	38	2	10	6
Chagas cardiomyopathy	2	0.000147	Cardiovascular disease	18	18	10	1
major depressive episode	2	0.001451	Other trait	1	1	11	1
chronic mountain sickness	2	8.8e-05	Other disease	4	1	8	1
creutzfeldt jacob disease	2	4e-06	Neurological disorder	8	2	6	2
methamphetamine dependence	2	0.000449	Neurological disorder	4	3	8	2
heroin dependence	2	0.000449	Neurological disorder	8	3	8	2
testicular carcinoma	2	0	Cancer	75	74	23	11
white matter integrity	2	0.001451	Other measurement	31	7	10	4
eosinophilic esophagitis	2	0.002509	Digestive system disorder	40	4	4	4
chronic myelogenous leukemia	2	0.000269	Cancer	2	1	7	1
medication adherence behavior	2	0.001318	Biological process	2	2	3	1
erectile dysfunction	2	0.001485	Other disease	53	29	2	4
language impairment	2	0.001513	Neurological disorder	12	8	6	3
skin disease	2	0.0013	Other disease	7	7	2	1
typhoid fever	2	0.002965	Other disease	1	1	0	1
proteinuria	1	0.000845	Other trait	15	13	3	2
hearing loss	1	1e-06	Neurological disorder	3	1	21	2
tooth eruption	1	0	Biological process	21	19	32	3
Acute kidney injury	1	1.8e-05	Other trait	6	3	3	2
So-Eum	1	0	Other trait	1	1	31	1
pemphigus	1	2e-06	Immune system disorder	2	2	0	1
thrombocytopenia	1	1.8e-05	Other trait	3	1	3	2
abnormality of the foot	1	1e-06	Other trait	1	1	21	1
congenital heart disease	1	0	Cardiovascular disease	32	11	34	2
cystic fibrosis associated meconium ileus	1	1.1e-05	Digestive system disorder	7	1	8	1
substance abuse	1	0	Other disease	1	1	33	1
Sasang constitutional medicine type	1	0	Other trait	1	1	31	1
cannabis dependence	1	0	Neurological disorder	12	1	33	3
necrotizing enterocolitis	1	0	Digestive system disorder	19	19	30	1
Conotruncal heart malformations	1	0	Cardiovascular disease	43	11	34	2
vein graft stenosis	1	1.8e-05	Other trait	7	7	3	1
pit and fissure surface dental caries	1	2e-06	Digestive system disorder	22	4	15	2
decreased walking ability	1	1e-06	Other trait	1	1	21	1
maculopapular eruption	1	0	Other disease	28	27	28	2
familial hypospadias	1	0	Other disease	25	25	37	2
hypospadias	1	0	Other disease	26	25	37	3
decreased fine motor function	1	1e-06	Other trait	2	2	21	1
odontogenesis	1	0	Biological process	26	19	32	2
sensory impairment	1	1e-06	Other trait	1	1	21	1
gait imbalance	1	1e-06	Other trait	1	1	21	1
antipsychotic drug related weight gain	1	0.002807	Other trait	20	18	1	3
disturbance of skin sensation	1	1e-06	Neurological disorder	1	1	21	1
left ventricular function	1	0	Other trait	9	8	35	2
left atrial function	1	0	Other trait	8	8	35	1
febrile seizures	1	2e-06	Other trait	7	7	0	1
acne	1	0	Other disease	45	1	15	4
Cannabis use initiation	1	0	Biological process	20	20	40	2
neck pain	1	0	Other trait	4	4	38	1
shoulder pain	1	0	Other trait	4	4	38	1
suicide behaviour	1	0	Biological process	5	1	49	1
suicide	1	0	Biological process	9	1	49	2
COVID-19	1	0.000888	Other disease	2	1	0	1
urinary albumin excretion rate	1	0.000888	Other measurement	2	2	0	1
Sciatica	1	0	Other trait	1	1	51	1
lumbar disc herniation	1	0	Other disease	1	1	51	1
heart relative wall thickness	1	0	Cardiovascular measurement	3	1	52	2
fractional shortening	1	0	Cardiovascular measurement	4	1	52	1
differentiated thyroid carcinoma	1	0	Cancer	10	9	53	1
papillary thyroid carcinoma	1	0	Cancer	9	9	53	1
esotropia	1	0	Other trait	1	1	54	1
Non-accomodative esotropia	1	0	Other disease	4	1	54	1
Plantar Fasciitis	1	0	Other trait	1	1	55	1
Plantar Fibromatosis	1	0	Cancer	1	1	55	1
lymphopenia (disease)	1	0	Immune system disorder	2	2	56	1
relapsing-remitting multiple sclerosis	1	0	Immune system disorder	2	2	56	1
total hip arthroplasty	1	0	Other trait	16	16	57	1
periprosthetic osteolysis	1	0	Other disease	16	16	57	1
vaginal discharge	1	0	Other trait	5	2	58	1
metrorrhagia	1	0	Other trait	2	2	58	1
drug hypersensitivity syndrome	1	0	Immune system disorder	1	1	59	1
severe cutaneous adverse reaction	1	0	Other disease	3	1	59	1
Alagille syndrome	1	0	Digestive system disorder	2	2	60	1
Atrioventricular canal defect	1	0	Other trait	1	1	48	1
Down syndrome	1	0	Other disease	1	1	48	1
CD8-positive T-lymphocyte count	1	0	Hematological measurement	1	1	47	1
opioid use disorder	1	0	Other disease	3	1	40	1
kidney transplant	1	0.000845	Other trait	3	1	3	2
amenorrhea	1	0.001934	Other disease	10	10	2	1
myeloproliferative disorder	1	2.3e-05	Cancer	4	1	3	2
priapism	1	2.3e-05	Other trait	2	2	3	1
preterm premature rupture of the membranes	1	3.6e-05	Other disease	18	18	20	1
Aspirin-induced asthma	1	0	Other trait	1	1	17	1
metastatic colorectal cancer	1	0	Cancer	30	1	39	2
meningeal tuberculosis	1	0	Neurological disorder	10	1	39	1
Marfan syndrome	1	1e-06	Cardiovascular disease	4	4	3	1
myocarditis	1	0.002807	Cardiovascular disease	4	4	1	1
chemotherapy-induced hypertension	1	0.001934	Cardiovascular disease	13	13	2	1
CD4:CD8 lymphocyte ratio	1	0	Inflammatory measurement	1	1	47	1
Henoch-Schoenlein purpura	1	0.000324	Immune system disorder	7	1	3	1
diabetic macular edema	1	0.002516	Metabolic disorder	2	2	1	1
diabetic maculopathy	1	0.002516	Metabolic disorder	10	10	1	1
body weight loss	1	0	Other trait	6	6	43	2
gastric bypass	1	0	Other trait	6	6	43	2
Yu-Zhi constitution type	1	0.002516	Other trait	11	11	1	1
Staphylococcus aureus infection	1	0	Other disease	6	1	45	2
skin and soft tissue Staphylococcus aureus infection	1	0	Other disease	1	1	45	1
bacterial meningitis	1	0	Neurological disorder	42	1	46	2
pneumococcal meningitis	1	0	Neurological disorder	5	1	46	1
bronchopulmonary dysplasia	1	0	Other disease	35	9	30	2
geographic atrophy lesion growth	1	4.1e-05	Other measurement	3	3	6	1
idiopathic dilated cardiomyopathy	1	0	Cardiovascular disease	42	42	29	2
alloimmunization	1	0.000129	Biological process	2	2	3	2
nephrolithiasis	1	0.000118	Other disease	3	1	3	1
total glycated albumin	1	0.000537	Other measurement	3	1	3	1
small cell lung carcinoma	1	0.000334	Cancer	51	2	2	2
nevus	1	6.3e-05	Cancer	5	1	2	2
osteitis deformans	1	7.7e-05	Other disease	11	1	7	2
non-lobar intracerebral hemorrhage	1	0.000102	Cardiovascular disease	44	2	3	1
coronary aneurysm	1	4.1e-05	Cardiovascular disease	24	24	0	4
aggressive periodontitis	1	0.000275	Digestive system disorder	9	1	4	3
glycosuria	1	8.9e-05	Other trait	7	1	3	1
pituitary gland adenoma	1	8.9e-05	Cancer	4	1	3	1
cholangiocarcinoma	1	0.000779	Cancer	4	4	0	1
colonic diverticula	1	0.001421	Other trait	2	1	3	1
IgA glomerulonephritis	1	0	Other disease	32	4	25	3
kidney disease	1	0	Other disease	6	4	25	2
Hepatitis B virus surface antigen seropositivity	1	2e-06	Other measurement	4	4	17	1
Granulomatosis with Polyangiitis	1	7e-05	Cardiovascular disease	6	1	0	1
Churg-Strauss syndrome	1	0.00034	Cardiovascular disease	36	1	4	2
behavioral abnormality	1	4e-06	Other trait	5	5	6	1
generalized anxiety disorder	1	0.000123	Neurological disorder	17	1	3	1
gastric cardia carcinoma	1	3.5e-05	Cancer	1	1	8	1
clostridium difficile infection	1	7.8e-05	Other disease	54	54	0	1
Epstein-Barr virus infection	1	0.000124	Other disease	44	1	0	2
digestive system carcinoma	1	0.002053	Cancer	6	4	1	1
carcinoid tumor	1	0	Cancer	4	1	24	1
lung disease associated with cystic fibrosis	1	2e-06	Other disease	10	10	0	1
low tension glaucoma	1	4e-06	Neurological disorder	3	1	2	1
nicotine metabolite ratio	1	0.002011	Other measurement	19	19	1	4
tinnitus	1	0	Other trait	10	10	23	1
Testicular Germ Cell Tumor	1	0	Cancer	64	64	23	7
sporadic Creutzfeld Jacob disease	1	0	Neurological disorder	2	1	6	1
neutropenia	1	0	Immune system disorder	6	6	8	1
proliferative diabetic retinopathy	1	5e-05	Metabolic disorder	42	2	5	3
GBA carrier status	1	0.000386	Other measurement	2	2	6	1
neonatal systemic lupus erythematosus	1	0.000633	Immune system disorder	5	1	3	1
radiation-induced brain injury	1	1.5e-05	Neurological disorder	2	2	2	1
diabetes mellitus biomarker	1	0	Other measurement	71	1	24	2
treatment-resistant hypertension	1	0.000752	Cardiovascular disease	22	10	3	3
short sleep	1	0.000752	Other measurement	3	3	3	1
metastatic prostate cancer	1	1.3e-05	Cancer	12	12	0	1
visuospatial impairment	1	0.001502	Neurological disorder	9	9	1	1
APOE carrier status	1	0.001502	Other measurement	6	5	1	3
lobar intracerebral hemorrhage	1	0.0014	Cardiovascular disease	1	1	1	1
age at voice drop	1	0.000806	Other measurement	14	2	1	1
Stevens-Johnson syndrome	1	0	Other disease	16	16	22	6
toxic epidermal necrolysis	1	0	Other disease	16	16	22	6
pepsinogen I/II ratio	1	1e-06	Other measurement	5	1	8	1
hypersensitivity reaction disease	1	0.000138	Immune system disorder	1	1	8	1
dilated cardiomyopathy	1	0	Cardiovascular disease	42	42	29	2
CD4-positive T-lymphocyte count	1	0.000138	Hematological measurement	4	4	8	1
Abnormality of the urinary system	1	0.000597	Other trait	6	6	2	1
diffusing capacity of the lung for carbon monoxide	1	0.0001	Other measurement	63	1	1	2
Hematochezia	1	0.000597	Other trait	13	13	2	1
Hematuria	1	0.000597	Other trait	18	15	2	2
torsades de pointes	1	4e-06	Cardiovascular disease	1	1	2	1
cryoglobulinemia	1	8e-06	Immune system disorder	2	2	0	1
bipolar II disoder	1	0.000196	Neurological disorder	4	1	1	1
hallucinations	1	4.2e-05	Other trait	1	1	1	1
Urinary retention	1	0.000597	Other trait	20	20	2	2
carotid atherosclerosis	1	0.001163	Cardiovascular disease	11	4	0	2
anti-citrullinated protein antibody seropositivity	1	0.001163	Other measurement	4	4	0	1
maximal voluntary ventilation	1	0.001635	Other measurement	3	2	1	1
Herpes Zoster	1	2.5e-05	Other disease	66	1	0	3
colorectal mucinous adenocarcinoma	1	0.001141	Cancer	16	16	2	1
colonic neoplasm	1	0.001141	Cancer	12	3	2	2
candidemia	1	0.000171	Other disease	8	1	0	1
handedness	1	5.4e-05	Other trait	26	11	19	6
manic or hypomanic episode	1	0.00145	Other trait	3	3	1	1
binge eating	1	0.00145	Metabolic disorder	13	13	1	2
hypersomnia	1	2.9e-05	Neurological disorder	6	1	11	3
borderline personality disorder	1	0	Other trait	24	1	7	1
osteoporosis	1	0.000114	Other disease	22	9	7	7
malaria	1	0	Digestive system disorder	38	7	27	6
disease recurrence	1	0	Other measurement	9	7	27	3
pancreatitis	1	0.000917	Digestive system disorder	7	2	0	2
cesarean section	1	0.002636	Other trait	10	10	1	1
Graves ophthalmopathy	1	0.000201	Immune system disorder	1	1	0	1
inguinal hernia	1	0.00062	Other trait	4	1	3	1
ocular sarcoidosis	1	0.000213	Other disease	4	4	0	1
LÃ¶fgrenâ€™s syndrome	1	0.000213	Other disease	1	1	0	1
anterior uveitis	1	0.001148	Other disease	14	3	0	1
Pruritus	1	3e-06	Other trait	1	1	3	1
pyoderma gangrenosum	1	0.000917	Other trait	7	7	0	1
thiopurine immunosuppressant-induced pancreatitis	1	0.000917	Digestive system disorder	1	1	0	1
leukopenia	1	0.000917	Other trait	7	5	0	4
chronic venous insufficiency	1	2e-06	Other trait	3	3	4	1
diverticulitis	1	7.4e-05	Digestive system disorder	10	3	16	1
magnesium:calcium ratio	1	0.001528	Other measurement	3	1	3	1
Juvenile myoclonic epilepsy	1	0.002155	Neurological disorder	1	1	1	1
kynurenine:tryptophan ratio	1	0.002371	Other measurement	3	3	1	1
head and neck squamous cell carcinoma	1	3.8e-05	Cancer	11	9	2	2
invasive lobular carcinoma	1	3.8e-05	Cancer	2	2	2	1
Asparaginase-induced acute pancreatitis	1	0.00015	Digestive system disorder	9	9	13	1
B-cell acute lymphoblastic leukemia	1	0.00015	Cancer	22	9	13	5
asparaginase hypersensitivity	1	0.00015	Response to drug	20	20	13	3
liver disease	1	0	Digestive system disorder	2	2	60	1

## Sheet: ST2
Table S2. Phenotypic Network Edgelist
source	target	shared_variants	shared_variant_num	shared_comm	p_value	fdr_bh	jaccard_index
type i diabetes mellitus	type ii diabetes mellitus	['rs13415583', 'rs6476839', 'rs941576', 'rs516246', 'rs2111485', 'rs763361', 'rs1615504', 'rs5753037', 'rs2045258', 'rs2304256', 'rs11954020', 'rs3757247', 'rs151234', 'rs3024505', 'rs12720356', 'rs539514', 'rs705699', 'rs9273363', 'rs2542148', 'rs743777', 'rs61839660', 'rs3024493', 'rs12708716', 'rs4084127', 'rs2664170', 'rs10277986', 'rs11052552', 'rs4900384', 'rs72928038', 'rs12416116', 'rs938…	162	no	1.70589e-195	6.80682e-194	8.34
type i diabetes mellitus	ulcerative colitis	['rs4869313', 'rs7042370', 'rs34884278', 'rs516246', 'rs62131887', 'rs10988542', 'rs2111485', 'rs3184504', 'rs2872507', 'rs1893217', 'rs1893592', 'rs11145763', 'rs1250563', 'rs4246905', 'rs7660520', 'rs11741255', 'rs114846446', 'rs2807264', 'rs55705316', 'rs17388568', 'rs36051895', 'rs35667974', 'rs17885785', 'rs113010081', 'rs12928404', 'rs11580078', 'rs6689858', 'rs3024505', 'rs17466626', 'rs16…	66	yes	4.09763e-76	1.05458e-74	7.22
type i diabetes mellitus	vitiligo	['rs2476601', 'rs2111485', 'rs11203203', 'rs3757247', 'rs72928038']	5	no	1.25971e-05	8.11224e-05	1.34
type i diabetes mellitus	chronic kidney disease	['rs4972593', 'rs7562121', 'rs115061173', 'rs653178', 'rs116216059', 'rs61277444']	6	no	0.00637517	0.0221386	0.76
type i diabetes mellitus	schizophrenia	['rs886424']	1	no	0.00577209	0.0204318	0.04
type i diabetes mellitus	asthma	['rs7725052', 'rs2290400', 'rs1701704', 'rs653178', 'rs1689510', 'rs705699', 'rs2647044', 'rs11171739', 'rs62324212', 'rs61839660', 'rs9272346', 'rs9356171']	12	no	0.00609575	0.0213811	0.63
type i diabetes mellitus	primary biliary cirrhosis	['rs2304256', 'rs6897932', 'rs34536443']	3	yes	0.00676898	0.0232742	0.74
type i diabetes mellitus	body mass index	['rs3184504', 'rs657152', 'rs7111341', 'rs516246']	4	no	0.000929981	0.00425219	0.07
type i diabetes mellitus	body height	['rs3184504', 'rs657152', 'rs1578060', 'rs516246']	4	no	0.000669549	0.00319481	0.07
type i diabetes mellitus	crohn's disease	['rs4869313', 'rs7042370', 'rs34884278', 'rs516246', 'rs62131887', 'rs10988542', 'rs2111485', 'rs3184504', 'rs2872507', 'rs1893217', 'rs1893592', 'rs11145763', 'rs1250563', 'rs4246905', 'rs7660520', 'rs11741255', 'rs114846446', 'rs2807264', 'rs55705316', 'rs36051895', 'rs35667974', 'rs17885785', 'rs113010081', 'rs12928404', 'rs11580078', 'rs6689858', 'rs3024505', 'rs17466626', 'rs1689510', 'rs127…	66	yes	1.48274e-71	3.69902e-70	6.4
type i diabetes mellitus	psoriasis	['rs4869313', 'rs7042370', 'rs34884278', 'rs62131887', 'rs10988542', 'rs2111485', 'rs3184504', 'rs1893592', 'rs11145763', 'rs1250563', 'rs4246905', 'rs7660520', 'rs11741255', 'rs114846446', 'rs2807264', 'rs55705316', 'rs36051895', 'rs35667974', 'rs17885785', 'rs12928404', 'rs11580078', 'rs6689858', 'rs17466626', 'rs12720356', 'rs1689510', 'rs2075184', 'rs12863738', 'rs7731626', 'rs61839660', 'rs2…	59	yes	1.00593e-71	2.51379e-70	7.73
type i diabetes mellitus	rheumatoid arthritis	['rs3184504', 'rs11203203', 'rs2872507', 'rs1893592', 'rs7731626', 'rs743777', 'rs3118470', 'rs72928038', 'rs1217403', 'rs3802604', 'rs74956615', 'rs3087243', 'rs706778', 'rs34536443', 'rs2476601', 'rs9653442', 'rs947474', 'rs6679677', 'rs10795791']	19	yes	6.23933e-15	7.36932e-14	2.48
type i diabetes mellitus	diabetic nephropathy	['rs7562121', 'rs55703767', 'rs1326934', 'rs116216059', 'rs61277444', 'rs191449639']	6	no	7.3697e-07	5.41505e-06	1.59
type i diabetes mellitus	multiple sclerosis	['rs1534422', 'rs12927355', 'rs72928038', 'rs3184504', 'rs6897932', 'rs7731626', 'rs3118470', 'rs34536443']	8	yes	0.00138859	0.00606999	0.86
type i diabetes mellitus	coronary artery disease	['rs12344245', 'rs3184504', 'rs571622299', 'rs12482425', 'rs67213764', 'rs138760780', 'rs115829748', 'rs373009901', 'rs113517532', 'rs28641753', 'rs73018809', 'rs117826205', 'rs34319244', 'rs425105', 'rs143723948', 'rs17696736', 'rs78031527', 'rs113114656', 'rs61879614', 'rs17206992', 'rs9354144', 'rs143537377']	22	no	2.71055e-15	3.24557e-14	2.26
type i diabetes mellitus	inflammatory bowel disease	['rs113010081', 'rs516246', 'rs3024505', 'rs2111485', 'rs12720356', 'rs653178', 'rs3184504', 'rs1893217', 'rs4676410', 'rs4246905', 'rs3024493', 'rs1990760']	12	yes	7.328e-09	6.30501e-08	1.8
type i diabetes mellitus	juvenile idiopathic arthritis	['rs4869313', 'rs7042370', 'rs62131887', 'rs34884278', 'rs10988542', 'rs11145763', 'rs4246905', 'rs1250563', 'rs7660520', 'rs11741255', 'rs114846446', 'rs2807264', 'rs55705316', 'rs36051895', 'rs17885785', 'rs12928404', 'rs11580078', 'rs6689858', 'rs17466626', 'rs1689510', 'rs2075184', 'rs12863738', 'rs7731626', 'rs2836882', 'rs602662', 'rs1332099', 'rs7725052', 'rs2066363', 'rs755374', 'rs4625',…	46	yes	5.96456e-98	1.7717e-96	14.7
type i diabetes mellitus	ankylosing spondylitis	['rs4869313', 'rs7042370', 'rs34884278', 'rs62131887', 'rs10988542', 'rs2111485', 'rs3184504', 'rs1893592', 'rs11145763', 'rs1250563', 'rs4246905', 'rs7660520', 'rs11741255', 'rs114846446', 'rs2807264', 'rs55705316', 'rs36051895', 'rs35667974', 'rs17885785', 'rs12928404', 'rs11580078', 'rs6689858', 'rs17466626', 'rs12720356', 'rs1689510', 'rs2075184', 'rs12863738', 'rs7731626', 'rs61839660', 'rs2…	57	yes	1.38687e-78	3.63314e-77	9.64
type i diabetes mellitus	allergic rhinitis	['rs7725052', 'rs7221109', 'rs653178', 'rs1689510', 'rs11171739', 'rs61839660']	6	no	0.00290931	0.011499	0.84
type i diabetes mellitus	systemic lupus erythematosus	['rs4869313', 'rs7042370', 'rs34884278', 'rs62131887', 'rs10988542', 'rs2111485', 'rs11145763', 'rs1250563', 'rs4246905', 'rs7660520', 'rs2304256', 'rs11741255', 'rs114846446', 'rs2807264', 'rs55705316', 'rs36051895', 'rs17885785', 'rs12928404', 'rs11580078', 'rs6689858', 'rs3024505', 'rs17466626', 'rs1689510', 'rs2075184', 'rs653178', 'rs229541', 'rs1270942', 'rs12863738', 'rs7731626', 'rs618396…	57	yes	1.22145e-65	2.94678e-64	6.9
type i diabetes mellitus	sarcoidosis	['rs653178', 'rs34536443']	2	yes	0.0094049	0.030708	0.6
type i diabetes mellitus	Graves disease	['rs1456988', 'rs2476601', 'rs72928038', 'rs1534422']	4	yes	5.47606e-05	0.000325188	1.15
type i diabetes mellitus	albuminuria	['rs55703767', 'rs551191707', 'rs113554206']	3	no	0.00120276	0.00532282	0.86
type i diabetes mellitus	celiac disease	['rs4869313', 'rs7042370', 'rs34884278', 'rs62131887', 'rs10988542', 'rs3184504', 'rs1893217', 'rs1893592', 'rs11145763', 'rs1250563', 'rs4246905', 'rs7660520', 'rs11741255', 'rs114846446', 'rs2807264', 'rs55705316', 'rs36051895', 'rs17885785', 'rs34593439', 'rs12928404', 'rs11580078', 'rs6689858', 'rs17466626', 'rs653178', 'rs1689510', 'rs2075184', 'rs2542148', 'rs12863738', 'rs7731626', 'rs2836…	55	yes	2.84376e-88	7.96252e-87	12.25
type i diabetes mellitus	self reported educational attainment	['rs9653442', 'rs1689510']	2	no	0.00727565	0.0247778	0.06
type i diabetes mellitus	immune system disease	['rs1893217', 'rs653178', 'rs2476601', 'rs11203203']	4	yes	9.02826e-07	6.57434e-06	1.3
type i diabetes mellitus	erectile dysfunction	['rs950146', 'rs836589', 'rs6931865', 'rs9850225', 'rs2990510', 'rs9810233']	6	no	2.18711e-08	1.82081e-07	1.79
type i diabetes mellitus	sclerosing cholangitis	['rs35667974', 'rs2476601', 'rs12720356', 'rs2111485', 'rs3184504', 'rs72871627', 'rs1893592', 'rs4676410', 'rs61839660', 'rs3024493', 'rs74956615', 'rs72928038']	12	yes	2.01043e-10	1.90926e-09	2.15
type i diabetes mellitus	type 1 diabetes nephropathy	['rs12615970', 'rs4972593', 'rs7562121', 'rs55703767', 'rs551191707', 'rs115061173', 'rs1326934', 'rs185299109', 'rs116216059', 'rs61277444', 'rs149641852', 'rs191449639']	12	no	8.51412e-23	1.19655e-21	3.92
type i diabetes mellitus	hypothyroidism	['rs2476601', 'rs2111485', 'rs3184504', 'rs6679677', 'rs3087243', 'rs34536443']	6	yes	4.81146e-05	0.000287705	1.25
type i diabetes mellitus	allergy	['rs7725052', 'rs17388568', 'rs653178', 'rs11171739', 'rs61839660']	5	no	0.00378797	0.0143151	0.83
type i diabetes mellitus	alopecia areata	['rs2476601', 'rs1701704', 'rs653178', 'rs2292239', 'rs3118470']	5	yes	2.62937e-07	2.00963e-06	1.54
type i diabetes mellitus	Hashimoto's thyroiditis	['rs2476601', 'rs72928038', 'rs1534422']	3	yes	0.000428873	0.0021304	0.91
type i diabetes mellitus	autoimmune thyroid disease	['rs4869313', 'rs7042370', 'rs34884278', 'rs62131887', 'rs2153977', 'rs10988542', 'rs11145763', 'rs886424', 'rs4246905', 'rs1250563', 'rs7660520', 'rs11741255', 'rs2807264', 'rs114846446', 'rs55705316', 'rs36051895', 'rs17885785', 'rs12928404', 'rs11580078', 'rs6689858', 'rs17466626', 'rs1689510', 'rs2075184', 'rs12863738', 'rs2251396', 'rs1270942', 'rs2523989', 'rs7731626', 'rs2836882', 'rs60266…	59	yes	6.92595e-139	2.44985e-137	19.8
type i diabetes mellitus	myositis	['rs6679677', 'rs2476601']	2	yes	0.00823211	0.0275105	0.61
type i diabetes mellitus	oligoarticular juvenile idiopathic arthritis	['rs6679677', 'rs34536443']	2	yes	0.00455206	0.0166734	0.63
type i diabetes mellitus	polyarticular juvenile idiopathic arthritis, rheumatoid factor negative	['rs6679677', 'rs34536443']	2	yes	0.00455206	0.0166734	0.63
type i diabetes mellitus	systemic juvenile idiopathic arthritis	['rs6679677', 'rs34536443']	2	yes	0.0142901	0.0434067	0.58
type i diabetes mellitus	Eczema	['rs7725052', 'rs7221109', 'rs653178', 'rs1689510', 'rs11171739', 'rs61839660', 'rs36051895']	7	no	0.00106674	0.00477717	0.92
type i diabetes mellitus	Autoimmune Hepatitis	['rs3184504']	1	yes	0.0128723	0.0398945	0.34
type i diabetes mellitus	urinary albumin excretion rate	['rs11725853', 'rs2410601']	2	yes	1.04213e-05	6.80384e-05	0.69
type i diabetes mellitus	neuropathy	['rs28485846', 'rs11154178', 'rs80028505', 'rs3761980', 'rs71597855']	5	yes	1.4484e-09	1.30445e-08	1.67
type i diabetes mellitus	autoimmune disease	['rs4869313', 'rs7042370', 'rs34884278', 'rs62131887', 'rs10988542', 'rs1893217', 'rs1893592', 'rs11145763', 'rs1250563', 'rs4246905', 'rs7660520', 'rs11741255', 'rs114846446', 'rs2807264', 'rs55705316', 'rs36051895', 'rs17885785', 'rs34593439', 'rs12928404', 'rs11580078', 'rs6689858', 'rs17466626', 'rs1689510', 'rs2075184', 'rs2542148', 'rs12863738', 'rs11171739', 'rs229541', 'rs7731626', 'rs283…	63	yes	7.10143e-115	2.2906e-113	16.24
type i diabetes mellitus	common variable immunodeficiency	['rs4869313', 'rs7042370', 'rs62131887', 'rs34884278', 'rs10988542', 'rs11145763', 'rs4246905', 'rs1250563', 'rs7660520', 'rs11741255', 'rs2807264', 'rs114846446', 'rs55705316', 'rs36051895', 'rs17885785', 'rs12928404', 'rs11580078', 'rs6689858', 'rs17466626', 'rs1689510', 'rs2075184', 'rs12863738', 'rs7731626', 'rs2836882', 'rs602662', 'rs7725052', 'rs2066363', 'rs755374', 'rs4625', 'rs12598357'…	46	yes	6.48157e-117	2.11394e-115	15.97
type i diabetes mellitus	microalbuminuria	['rs77273076', 'rs142823282', 'rs118124843', 'rs144434404', 'rs183937294', 'rs145681168', 'rs61983410']	7	no	7.88755e-10	7.21007e-09	2.07
type i diabetes mellitus	diabetic foot	['rs28485846', 'rs11154178', 'rs80028505', 'rs3761980', 'rs71597855']	5	yes	3.41615e-13	3.75008e-12	1.74
type i diabetes mellitus	heel bone mineral density	['rs1983853']	1	no	0.0019474	0.00815257	0.03
type i diabetes mellitus	latent autoimmune diabetes in adults	['rs9273368', 'rs2476601', 'rs11755527', 'rs3184504', 'rs689']	5	yes	7.13516e-12	7.37384e-11	1.72
type i diabetes mellitus	COVID-19	['rs657152']	1	yes	0.00645706	0.0223698	0.35
type ii diabetes mellitus	ulcerative colitis	['rs516246', 'rs2111485', 'rs2872507', 'rs3184504', 'rs1893217', 'rs1893592', 'rs860262', 'rs1260326', 'rs17388568', 'rs1063355', 'rs35667974', 'rs113010081', 'rs3024505', 'rs12720356', 'rs653178', 'rs1535', 'rs61839660', 'rs3024493', 'rs72928038', 'rs72871627', 'rs74956615', 'rs2476601', 'rs6679677', 'rs1990760']	24	no	0.00895324	0.0294434	0.97
type ii diabetes mellitus	systolic blood pressure	['rs2306363', 'rs4506565', 'rs516246', 'rs76376137', 'rs9844972', 'rs12454712', 'rs3184504', 'rs964184', 'rs1260326', 'rs13107325', 'rs780094', 'rs76895963', 'rs2249105', 'rs653178', 'rs671', 'rs247617', 'rs10184004', 'rs6795735', 'rs7754840', 'rs10224002', 'rs10734252', 'rs11066280', 'rs10830963', 'rs7903146', 'rs3764261', 'rs3757840', 'rs17696736', 'rs35895680', 'rs11688682', 'rs5219', 'rs12655…	39	yes	0.00850624	0.028291	0.82
type ii diabetes mellitus	diastolic blood pressure	['rs2306363', 'rs4506565', 'rs516246', 'rs7124681', 'rs2113334', 'rs76376137', 'rs2281721', 'rs295', 'rs2138161', 'rs748326686', 'rs1260326', 'rs174546', 'rs6535703', 'rs11871285', 'rs4709746', 'rs1535', 'rs2266788', 'rs7754840', 'rs9987289', 'rs2292354', 'rs12599637', 'rs13226650', 'rs4846922', 'rs3764261', 'rs2217332', 'rs72836561', 'rs3949781', 'rs4921913', 'rs11655056', 'rs577721086', 'rs1175…	159	yes	9.5211e-44	1.89182e-42	4.07
type ii diabetes mellitus	breast carcinoma	['rs2290203', 'rs7107217', 'rs9379084', 'rs3184504']	4	no	1.61567e-05	0.000102691	0.14
type ii diabetes mellitus	stroke	['rs4506565', 'rs780094', 'rs4420638', 'rs10401969', 'rs9939609', 'rs3184504', 'rs247617', 'rs964184', 'rs17696736', 'rs635634']	10	no	0.00307816	0.0120558	0.5
type ii diabetes mellitus	chronic obstructive pulmonary disease	['rs8050136']	1	yes	1.49811e-07	1.16693e-06	0.04
type ii diabetes mellitus	bone density	['rs10830963', 'rs516246', 'rs9939609', 'rs2074356', 'rs577721086']	5	yes	1.08705e-06	7.88059e-06	0.16
type ii diabetes mellitus	schizophrenia	['rs6633421', 'rs72926932', 'rs7903146', 'rs1449245', 'rs2796441', 'rs13107325', 'rs3814883', 'rs2292354']	8	yes	6.92652e-13	7.50791e-12	0.19
type ii diabetes mellitus	asthma	['rs2290400', 'rs11187027', 'rs1701704', 'rs3768321', 'rs2647044', 'rs1535', 'rs705699', 'rs653178', 'rs11171739', 'rs61839660', 'rs9272346', 'rs849139', 'rs1512226', 'rs174584']	14	yes	0.000550495	0.00266406	0.41
type ii diabetes mellitus	lung carcinoma	['rs3184504']	1	no	0.0119771	0.0376897	0.05
type ii diabetes mellitus	HOMA-IR	['rs10830963', 'rs780094', 'rs516246']	3	yes	6.32999e-05	0.000372424	0.11
type ii diabetes mellitus	HOMA-B	['rs4506565', 'rs10830963', 'rs340874', 'rs2191349', 'rs7034200', 'rs560887', 'rs11708067', 'rs4607517', 'rs1260326']	9	no	1.71687e-08	1.44079e-07	0.49
type ii diabetes mellitus	bipolar disorder	['rs614288', 'rs6091248']	2	yes	3.01271e-07	2.28829e-06	0.07
type ii diabetes mellitus	inflammatory response	['rs673548', 'rs780094', 'rs10096633', 'rs560887', 'rs1260326']	5	no	0.00269911	0.0108185	0.27
type ii diabetes mellitus	Alzheimer's disease	['rs6857', 'rs157582', 'rs483082', 'rs4420638', 'rs429358']	5	yes	0.000263385	0.00137017	0.18
type ii diabetes mellitus	body height	['rs516246', 'rs1635852', 'rs3184504', 'rs1260326', 'rs2280141', 'rs13107325', 'rs17265513', 'rs7636', 'rs780094', 'rs76895963', 'rs10974438', 'rs4709746', 'rs671', 'rs10830963', 'rs9379084', 'rs1042725', 'rs1578060', 'rs11107116', 'rs114165349', 'rs2292626', 'rs4420638', 'rs459193', 'rs642858', 'rs10406327']	24	yes	2.22895e-20	3.0167e-19	0.34
type ii diabetes mellitus	colorectal cancer	['rs1535', 'rs3184504']	2	no	0.00141137	0.00614756	0.08
type ii diabetes mellitus	crohn's disease	['rs516246', 'rs2111485', 'rs2872507', 'rs3184504', 'rs1893217', 'rs1893592', 'rs860262', 'rs1260326', 'rs780093', 'rs35667974', 'rs113010081', 'rs780094', 'rs12720356', 'rs3024505', 'rs653178', 'rs1535', 'rs61839660', 'rs3024493', 'rs2542151', 'rs72928038', 'rs72871627', 'rs864745', 'rs74956615', 'rs2476601', 'rs72727394', 'rs6679677', 'rs102275', 'rs1990760']	28	no	0.00508888	0.0183913	1.08
type ii diabetes mellitus	vital capacity	['rs3751837', 'rs11759026', 'rs3764002', 'rs2647044', 'rs6780171', 'rs13107325']	6	yes	0.00409338	0.01528	0.23
type ii diabetes mellitus	FEV/FEC ratio	['rs2268382', 'rs1701704', 'rs2647044', 'rs62107261', 'rs17513135']	5	yes	4.84439e-19	6.31712e-18	0.11
type ii diabetes mellitus	rheumatoid arthritis	['rs1217403', 'rs2476601', 'rs9653442', 'rs74956615', 'rs72928038', 'rs3184504', 'rs11203203', 'rs3802604', 'rs2872507', 'rs1893592', 'rs743777', 'rs947474', 'rs3118470', 'rs6679677', 'rs3087243', 'rs10795791', 'rs8032939', 'rs34536443']	18	no	0.0151028	0.0455074	0.78
type ii diabetes mellitus	diabetic nephropathy	['rs158342', 'rs6997279', 'rs9942471', 'rs56094641', 'rs74796791', 'rs139484064', 'rs12647735', 'rs117897666', 'rs4927186', 'rs73206603', 'rs768920', 'rs2150814', 'rs7916840']	13	no	6.13745e-08	4.91667e-07	0.68
type ii diabetes mellitus	waist-hip ratio	['rs2306363', 'rs516246', 'rs7124681', 'rs2113334', 'rs76376137', 'rs12454712', 'rs2281721', 'rs295', 'rs2138161', 'rs748326686', 'rs1260326', 'rs174546', 'rs6535703', 'rs11871285', 'rs1535', 'rs7607980', 'rs2266788', 'rs9987289', 'rs2292354', 'rs62271373', 'rs12599637', 'rs13226650', 'rs757110', 'rs9369425', 'rs4846922', 'rs3764261', 'rs2217332', 'rs72836561', 'rs3949781', 'rs4921913', 'rs116550…	170	yes	1.96523e-51	4.28894e-50	4.4
type ii diabetes mellitus	lymphocyte count	['rs2476601', 'rs139974673', 'rs1800961', 'rs60980157', 'rs1042725', 'rs3184504', 'rs6795735', 'rs998584', 'rs72836561', 'rs635634', 'rs1260326', 'rs72928038']	12	yes	0.0116644	0.0369534	0.4
type ii diabetes mellitus	heart rate	['rs10830963', 'rs9939609', 'rs2074356', 'rs516246']	4	yes	4.36079e-06	2.97021e-05	0.14
type ii diabetes mellitus	metabolic syndrome	['rs2306363', 'rs7124681', 'rs2113334', 'rs76376137', 'rs2281721', 'rs295', 'rs2138161', 'rs748326686', 'rs1260326', 'rs174546', 'rs6535703', 'rs11871285', 'rs1535', 'rs2266788', 'rs9987289', 'rs2292354', 'rs13226650', 'rs12599637', 'rs4846922', 'rs2217332', 'rs3764261', 'rs72836561', 'rs3949781', 'rs11655056', 'rs4921913', 'rs577721086', 'rs11751347', 'rs673548', 'rs2075291', 'rs35661464', 'rs71…	142	no	1.62582e-180	6.2654e-179	7.46
type ii diabetes mellitus	neurotic disorder	['rs13239186', 'rs6976111', 'rs11759026']	3	yes	6.00442e-06	4.03158e-05	0.11
type ii diabetes mellitus	diabetic retinopathy	['rs11018670', 'rs3913535', 'rs9362054', 'rs9896052', 'rs62328468', 'rs34766496', 'rs1894151']	7	no	0.000718204	0.00339489	0.37
type ii diabetes mellitus	erythrocyte count	['rs1532085', 'rs62271373', 'rs780094', 'rs1800961', 'rs3184504', 'rs7918400', 'rs13389219', 'rs102275', 'rs13107325']	9	yes	0.000446108	0.00221066	0.3
type ii diabetes mellitus	hematocrit	['rs4506565', 'rs3184504', 'rs964184', 'rs1260326', 'rs780094', 'rs1800961', 'rs671', 'rs247617', 'rs7754840', 'rs651821', 'rs10224002', 'rs11066280', 'rs1532085', 'rs3764261', 'rs738408', 'rs4420638', 'rs10401969', 'rs9939609', 'rs1799884']	19	no	8.72223e-05	0.000500111	0.89
type ii diabetes mellitus	mean corpuscular hemoglobin	['rs1532085', 'rs1169299', 'rs738409', 'rs505922', 'rs7903146', 'rs3768321', 'rs671', 'rs56094641', 'rs3184504', 'rs632057', 'rs139974673']	11	yes	0.00285871	0.011345	0.36
type ii diabetes mellitus	glucose tolerance test	['rs10830963', 'rs7330796', 'rs5015480', 'rs780094', 'rs1800437', 'rs560887', 'rs2943641', 'rs635634', 'rs1260326']	9	no	2.37657e-07	1.82307e-06	0.49
type ii diabetes mellitus	adolescent idiopathic scoliosis	['rs687621']	1	yes	5.79331e-11	5.71294e-10	0.03
type ii diabetes mellitus	scoliosis	['rs687621']	1	yes	5.77498e-11	5.69871e-10	0.03
type ii diabetes mellitus	lean body mass	['rs10830963', 'rs516246', 'rs3810291', 'rs2943656', 'rs1421085', 'rs9936385', 'rs1260326']	7	yes	0.000308937	0.00159074	0.24
type ii diabetes mellitus	coronary artery calcification	['rs738409', 'rs112032253', 'rs874536', 'rs183838294', 'rs10793968', 'rs7301405', 'rs10079927', 'rs1260326', 'rs113805659', 'rs116731241', 'rs141947670', 'rs116074745', 'rs77719492', 'rs913970', 'rs2861451', 'rs113533135', 'rs17295603', 'rs60229149', 'rs7158214', 'rs149406809', 'rs9641609', 'rs115453770', 'rs75107833', 'rs73169578', 'rs114927288', 'rs629562', 'rs61751050', 'rs16976116', 'rs663970…	211	yes	4.70417e-79	1.23455e-77	5.46
type ii diabetes mellitus	neuropsychological test	['rs13107325']	1	yes	0.0119781	0.0376897	0.05
type ii diabetes mellitus	basophil count	['rs2476601', 'rs1800961', 'rs60980157', 'rs1042725', 'rs705699', 'rs653178', 'rs3184504', 'rs6795735', 'rs998584', 'rs72836561', 'rs635634', 'rs1260326', 'rs139974673']	13	yes	0.00418298	0.0155629	0.41
type ii diabetes mellitus	monocyte count	['rs2476601', 'rs1800961', 'rs60980157', 'rs1042725', 'rs653178', 'rs3184504', 'rs6795735', 'rs998584', 'rs72836561', 'rs635634', 'rs1260326', 'rs687621', 'rs139974673']	13	yes	0.0137407	0.0419906	0.42
type ii diabetes mellitus	neutrophil count	['rs2476601', 'rs1800961', 'rs60980157', 'rs1042725', 'rs3184504', 'rs6795735', 'rs998584', 'rs72836561', 'rs635634', 'rs1260326', 'rs139974673']	11	yes	0.00991566	0.0321321	0.37
type ii diabetes mellitus	Graves disease	['rs1456988', 'rs2476601', 'rs1534422', 'rs505922', 'rs72928038']	5	no	0.00866221	0.028673	0.27
type ii diabetes mellitus	intelligence	['rs6446298', 'rs3814883', 'rs35658696', 'rs9653442', 'rs4275659', 'rs7188873', 'rs17522122', 'rs362307', 'rs13107325']	9	yes	6.5374e-13	7.09664e-12	0.2
type ii diabetes mellitus	Alopecia	['rs17265513', 'rs115505614', 'rs7020673', 'rs78408340', 'rs13107325']	5	yes	0.000138664	0.000762811	0.18
type ii diabetes mellitus	androgenetic alopecia	['rs17265513', 'rs115505614', 'rs7020673', 'rs78408340', 'rs13107325']	5	yes	0.000136623	0.00075186	0.18
type ii diabetes mellitus	gestational diabetes	['rs10830962', 'rs1470579', 'rs7754840']	3	yes	7.81624e-05	0.00045421	0.16
type ii diabetes mellitus	celiac disease	['rs34593439', 'rs653178', 'rs2542148', 'rs3184504', 'rs1893217', 'rs1893592', 'rs947474', 'rs6679677', 'rs3087243', 'rs72928038']	10	no	0.0123471	0.038577	0.49
type ii diabetes mellitus	BMI-adjusted waist circumference	['rs9860730', 'rs10406327', 'rs2268382', 'rs3786897', 'rs2925979', 'rs1534696', 'rs7978610', 'rs76895963', 'rs718314', 'rs11754773', 'rs7188873', 'rs998584', 'rs3843467', 'rs10195252', 'rs12571751', 'rs13107325']	16	yes	0.00343235	0.0131787	0.47
type ii diabetes mellitus	body weight	['rs10830963', 'rs516246', 'rs7138803', 'rs4420638', 'rs62107261', 'rs10913469', 'rs12970134', 'rs8050136', 'rs4776970']	9	yes	0.0017878	0.007547	0.31
type ii diabetes mellitus	diabetes mellitus	['rs4506565', 'rs11864909', 'rs780094', 'rs4420638', 'rs10401969', 'rs9939609', 'rs247617', 'rs964184', 'rs13333226', 'rs10224002', 'rs768920', 'rs780093']	12	no	2.82347e-06	1.96143e-05	0.63
type ii diabetes mellitus	circadian rhythm	['rs4729854', 'rs1421085', 'rs12140153']	3	yes	0.00642916	0.0222837	0.13
type ii diabetes mellitus	head circumference	['rs10830963', 'rs516246']	2	yes	1.55438e-05	9.89668e-05	0.08
type ii diabetes mellitus	gestational age	['rs10830963', 'rs516246']	2	yes	5.61383e-06	3.78494e-05	0.07
type ii diabetes mellitus	arm span	['rs10830963', 'rs516246']	2	yes	1.55438e-05	9.89668e-05	0.08
type ii diabetes mellitus	energy expenditure	['rs10830963', 'rs516246']	2	yes	1.55438e-05	9.89668e-05	0.08
type ii diabetes mellitus	respiratory quotient	['rs10830963', 'rs516246']	2	yes	1.55438e-05	9.89668e-05	0.08
type ii diabetes mellitus	waist height ratio	['rs10830963', 'rs516246']	2	yes	1.55438e-05	9.89668e-05	0.08
type ii diabetes mellitus	fat body mass	['rs10049088', 'rs10830963', 'rs516246']	3	yes	8.13858e-06	5.38778e-05	0.11
type ii diabetes mellitus	energy intake	['rs10830963', 'rs1421085', 'rs516246']	3	yes	9.25717e-05	0.000526863	0.11
type ii diabetes mellitus	self reported educational attainment	['rs4925109', 'rs11759026', 'rs3814883', 'rs9378248', 'rs9653442', 'rs7188873', 'rs1058018', 'rs362307', 'rs13107325']	9	yes	6.51415e-16	7.92303e-15	0.19
type ii diabetes mellitus	eosinophil count	['rs2476601', 'rs1800961', 'rs896854', 'rs2111485', 'rs705699', 'rs653178', 'rs3184504', 'rs964184', 'rs72836561', 'rs635634', 'rs1260326']	11	no	0.00772136	0.0261196	0.37
type ii diabetes mellitus	immune system disease	['rs1893217', 'rs653178', 'rs2476601', 'rs11203203']	4	no	0.00105257	0.00472383	0.22
type ii diabetes mellitus	childhood onset asthma	['rs705699', 'rs9272346']	2	no	0.010544	0.0339804	0.09
type ii diabetes mellitus	drinking behavior	['rs11066280', 'rs671']	2	no	0.00119016	0.00527025	0.11
type ii diabetes mellitus	smoking initiation	['rs7188873', 'rs1701704', 'rs2292239']	3	yes	0.000909995	0.0041748	0.12
type ii diabetes mellitus	smoking cessation	['rs7563362']	1	yes	0.0120554	0.0378759	0.05
type ii diabetes mellitus	sclerosing cholangitis	['rs35667974', 'rs2476601', 'rs12720356', 'rs2111485', 'rs3184504', 'rs72871627', 'rs1893592', 'rs853974', 'rs61839660', 'rs3024493', 'rs74956615', 'rs860262', 'rs1260326', 'rs72928038']	14	no	0.00190064	0.00798194	0.67
type ii diabetes mellitus	hypertriglyceridemia	['rs780094', 'rs964184', 'rs17411031', 'rs1260326', 'rs780093', 'rs662799']	6	no	7.49967e-05	0.000436854	0.32
type ii diabetes mellitus	alopecia areata	['rs2476601', 'rs1701704', 'rs653178', 'rs2292239', 'rs3118470']	5	no	0.00148056	0.00640132	0.27
type ii diabetes mellitus	glomerular filtration rate	['rs115114609', 'rs780094', 'rs11864909', 'rs1538583', 'rs3111316', 'rs17696736', 'rs13333226', 'rs10224002', 'rs1260326', 'rs4289202', 'rs780093']	11	yes	0.0125301	0.0390905	0.38
type ii diabetes mellitus	mathematical ability	['rs9378248', 'rs11171739', 'rs10954772', 'rs4918796', 'rs2358954', 'rs13107325']	6	yes	6.80008e-12	7.03748e-11	0.15
type ii diabetes mellitus	cancer	['rs4506565', 'rs780094', 'rs4420638', 'rs10401969', 'rs9939609', 'rs3184504', 'rs247617', 'rs964184']	8	no	0.000398951	0.00199394	0.42
type ii diabetes mellitus	body fat percentage	['rs6857', 'rs6545714', 'rs1800437', 'rs1421085', 'rs12140153', 'rs1426371', 'rs972283', 'rs13107325']	8	yes	0.0016307	0.00698244	0.42
type ii diabetes mellitus	Yu-Zhi constitution type	['rs12036718', 'rs7493', 'rs7694118', 'rs194045', 'rs8093481', 'rs4526895', 'rs1133146', 'rs164368', 'rs1932064', 'rs7565310', 'rs871913']	11	yes	2.05444e-19	2.71527e-18	0.61
type ii diabetes mellitus	cerebral amyloid angiopathy	['rs6857', 'rs429358']	2	no	0.0162567	0.0481616	0.11
type ii diabetes mellitus	a disintegrin and metalloproteinase with thrombospondin motifs 13	['rs516246', 'rs75423501', 'rs3184504', 'rs964184', 'rs78408340', 'rs77258096', 'rs483082', 'rs34593439', 'rs35658696', 'rs989128', 'rs687621', 'rs429358', 'rs6043409', 'rs2281808', 'rs11751347', 'rs505922', 'rs4420638', 'rs72802342', 'rs635634']	19	yes	1.728e-11	1.7634e-10	0.37
type ii diabetes mellitus	alcoholic liver cirrhosis	['rs10401969', 'rs738409']	2	no	0.00571593	0.020287	0.11
type ii diabetes mellitus	neuropathy	['rs28485846', 'rs11154178', 'rs80028505', 'rs3761980', 'rs71597855']	5	no	1.17236e-05	7.58308e-05	0.27
type ii diabetes mellitus	diabetes mellitus type 2 associated cataract	['rs8052123', 'rs7744392']	2	no	0.0004021	0.00200762	0.11
type ii diabetes mellitus	neuropathic pain	['rs17428041', 'rs35260355', 'rs11615866', 'rs71647933', 'rs6986153']	5	no	3.63273e-06	2.49989e-05	0.27
type ii diabetes mellitus	autoimmune disease	['rs1217403', 'rs7780389', 'rs2476601', 'rs34593439', 'rs72776098', 'rs6679677', 'rs2542148', 'rs229541', 'rs11171739', 'rs3802604', 'rs34536443', 'rs1893592', 'rs1893217', 'rs947474', 'rs3118470', 'rs74956615', 'rs3087243', 'rs72928038']	18	no	6.21672e-09	5.38684e-08	0.92
type ii diabetes mellitus	diabetic foot	['rs28485846', 'rs11154178', 'rs80028505', 'rs3761980', 'rs71597855']	5	no	3.2296e-09	2.84563e-08	0.28
type ii diabetes mellitus	risk-taking behaviour	['rs3764002', 'rs362307', 'rs13107325']	3	yes	0.00342644	0.0131594	0.12
type ii diabetes mellitus	heel bone mineral density	['rs17265513', 'rs9379084', 'rs76895963', 'rs62530366', 'rs62271373', 'rs4709746', 'rs6769511', 'rs998584', 'rs635634', 'rs1983853']	10	yes	2.11747e-14	2.45707e-13	0.21
type ii diabetes mellitus	diabetic maculopathy	['rs117482282', 'rs1406230', 'rs9966620', 'rs11706588', 'rs140306040', 'rs12629668', 'rs3818329', 'rs35498131', 'rs1149833', 'rs34954281']	10	yes	1.0296e-17	1.30654e-16	0.55
type ii diabetes mellitus	diabetic macular edema	['rs4771506', 'rs1990145']	2	yes	0.0004021	0.00200762	0.11
type ii diabetes mellitus	adult onset asthma	['rs3104369', 'rs4933236', 'rs429358', 'rs705699', 'rs9275511', 'rs2185756', 'rs9272346', 'rs174584']	8	no	0.0110643	0.0354076	0.41
type ii diabetes mellitus	latent autoimmune diabetes in adults	['rs9273368', 'rs2476601', 'rs11755527', 'rs3184504', 'rs689']	5	no	6.55726e-08	5.24151e-07	0.27
ulcerative colitis	systolic blood pressure	['rs34856868', 'rs516246', 'rs653178', 'rs3184504', 'rs921720', 'rs4728142', 'rs1260326']	7	no	0.000216901	0.00115167	0.19
ulcerative colitis	breast carcinoma	['rs3184504']	1	no	0.00621926	0.0217052	0.06
ulcerative colitis	schizophrenia	['rs1734907', 'rs2310173']	2	no	1.71984e-06	1.222e-05	0.06
ulcerative colitis	bipolar disorder	['rs2310173']	1	no	0.00620731	0.0216738	0.06
ulcerative colitis	Alzheimer's disease	['rs59043219']	1	no	0.00859208	0.0284897	0.06
ulcerative colitis	body mass index	['rs34856868', 'rs516246', 'rs3184504', 'rs921720', 'rs1260326', 'rs6667605']	6	no	2.97296e-10	2.78008e-09	0.1
ulcerative colitis	body height	['rs34856868', 'rs1182188', 'rs516246', 'rs10010325', 'rs3184504', 'rs35874463', 'rs921720', 'rs1260326']	8	no	2.882e-09	2.54395e-08	0.13
ulcerative colitis	crohn's disease	['rs4869313', 'rs76418789', 'rs5757584', 'rs11742570', 'rs8005161', 'rs7773324', 'rs2838519', 'rs9494840', 'rs9268877', 'rs9271366', 'rs3197999', 'rs9977672', 'rs1535', 'rs13126505', 'rs72634258', 'rs2153283', 'rs3024493', 'rs1420098', 'rs2104286', 'rs2357623', 'rs9525625', 'rs71624119', 'rs11681525', 'rs913678', 'rs6058869', 'rs4672505', 'rs6651252', 'rs2284553', 'rs34779708', 'rs4676410', 'rs12…	586	yes	0	0	63.97
ulcerative colitis	FEV/FEC ratio	['rs72743477', 'rs1689510', 'rs4129267']	3	no	6.54834e-07	4.85539e-06	0.08
ulcerative colitis	psoriasis	['rs4243971', 'rs4869313', 'rs34884278', 'rs4456788', 'rs2111485', 'rs196941', 'rs6561151', 'rs5757584', 'rs76913543', 'rs2910686', 'rs2451258', 'rs1260326', 'rs559928', 'rs1292035', 'rs2024092', 'rs9494840', 'rs11236797', 'rs9297145', 'rs3197999', 'rs80174646', 'rs9977672', 'rs1689510', 'rs12720356', 'rs17466626', 'rs4676406', 'rs66504140', 'rs11117431', 'rs61839660', 'rs3024493', 'rs568617', 'r…	293	yes	0	0	31.4
ulcerative colitis	rheumatoid arthritis	['rs6920220', 'rs3184504', 'rs2872507', 'rs1893592', 'rs2451258', 'rs7426056', 'rs2305480', 'rs7731626', 'rs72928038', 'rs2104286', 'rs2812378', 'rs71624119', 'rs4728142', 'rs74956615', 'rs706778', 'rs1883832', 'rs2476601', 'rs6651252', 'rs62097857', 'rs6679677']	20	yes	3.27629e-09	2.88156e-08	1.71
ulcerative colitis	multiple sclerosis	['rs3184504', 'rs744166', 'rs2688608', 'rs630923', 'rs12946510', 'rs1250550', 'rs9271366', 'rs9977672', 'rs6880778', 'rs7731626', 'rs72928038', 'rs11749040', 'rs6074022', 'rs2104286', 'rs10758669', 'rs71624119', 'rs4728142', 'rs17119', 'rs4976646']	19	yes	1.15904e-06	8.38998e-06	1.43
ulcerative colitis	waist-hip ratio	['rs34856868', 'rs516246', 'rs1535', 'rs921720', 'rs1260326']	5	no	0.00164455	0.00703355	0.17
ulcerative colitis	unipolar depression	['rs1452787', 'rs2310173', 'rs4625']	3	no	0.00126481	0.00558225	0.12
ulcerative colitis	neurotic disorder	['rs1452787']	1	no	0.00908323	0.0297972	0.06
ulcerative colitis	erythrocyte count	['rs3184504', 'rs12968719']	2	no	0.00773066	0.026139	0.1
ulcerative colitis	inflammatory bowel disease	['rs11742570', 'rs8005161', 'rs7773324', 'rs3197999', 'rs1535', 'rs13126505', 'rs72634258', 'rs2153283', 'rs3024493', 'rs1420098', 'rs9525625', 'rs11681525', 'rs913678', 'rs6058869', 'rs6651252', 'rs2284553', 'rs34779708', 'rs4676410', 'rs12654812', 'rs4899554', 'rs35675666', 'rs3749171', 'rs501916', 'rs10065637', 'rs6856616', 'rs4845604', 'rs7236492', 'rs917997', 'rs78534766', 'rs6677524', 'rs38…	350	yes	0	0	47.81
ulcerative colitis	smoking behavior	['rs798502']	1	no	0.00444687	0.0163506	0.06
ulcerative colitis	coronary artery calcification	['rs1260326', 'rs4246215', 'rs174535']	3	no	6.19984e-05	0.00036506	0.1
ulcerative colitis	juvenile idiopathic arthritis	['rs4869313', 'rs7042370', 'rs62131887', 'rs34884278', 'rs10988542', 'rs11145763', 'rs4246905', 'rs1250563', 'rs7660520', 'rs11741255', 'rs114846446', 'rs2807264', 'rs55705316', 'rs36051895', 'rs17885785', 'rs12928404', 'rs11580078', 'rs6689858', 'rs17466626', 'rs1689510', 'rs2075184', 'rs12863738', 'rs7731626', 'rs2836882', 'rs602662', 'rs1332099', 'rs7725052', 'rs2066363', 'rs755374', 'rs4625',…	46	yes	1.36662e-79	3.59943e-78	6.42
ulcerative colitis	ankylosing spondylitis	['rs4243971', 'rs4869313', 'rs34884278', 'rs4456788', 'rs2111485', 'rs196941', 'rs6561151', 'rs5757584', 'rs2310173', 'rs76913543', 'rs2910686', 'rs2451258', 'rs1260326', 'rs559928', 'rs1292035', 'rs2024092', 'rs9494840', 'rs11236797', 'rs9297145', 'rs3197999', 'rs80174646', 'rs9977672', 'rs1689510', 'rs17466626', 'rs12720356', 'rs4676406', 'rs66504140', 'rs11117431', 'rs61839660', 'rs3024493', '…	299	yes	0	0	39.71
ulcerative colitis	allergic rhinitis	['rs7725052', 'rs11236797', 'rs449454', 'rs17293632', 'rs653178', 'rs1689510', 'rs2155219', 'rs61839660', 'rs4845604']	9	no	0.00677111	0.0232761	0.81
ulcerative colitis	systemic lupus erythematosus	['rs4869313', 'rs1267499', 'rs7042370', 'rs34884278', 'rs62131887', 'rs10988542', 'rs2111485', 'rs6920220', 'rs2187668', 'rs11145763', 'rs1250563', 'rs4246905', 'rs2688608', 'rs7660520', 'rs11741255', 'rs114846446', 'rs2807264', 'rs55705316', 'rs36051895', 'rs17885785', 'rs11580078', 'rs12928404', 'rs9271366', 'rs6689858', 'rs17466626', 'rs1689510', 'rs2075184', 'rs12863738', 'rs3024505', 'rs6531…	62	yes	1.6355e-49	3.4761e-48	5.06
ulcerative colitis	intelligence	['rs12928404', 'rs10010325', 'rs12598357', 'rs13126505', 'rs62037363']	5	no	0.000181153	0.000975294	0.15
ulcerative colitis	celiac disease	['rs4869313', 'rs7042370', 'rs34884278', 'rs62131887', 'rs10988542', 'rs3184504', 'rs2187668', 'rs1893217', 'rs1893592', 'rs11145763', 'rs1250563', 'rs4246905', 'rs7660520', 'rs11741255', 'rs114846446', 'rs7426056', 'rs2807264', 'rs55705316', 'rs36051895', 'rs17885785', 'rs12928404', 'rs11580078', 'rs6689858', 'rs17466626', 'rs212388', 'rs1689510', 'rs2075184', 'rs653178', 'rs12863738', 'rs917997…	60	yes	7.55931e-75	1.93868e-73	7.08
ulcerative colitis	BMI-adjusted waist circumference	['rs798502', 'rs35874463']	2	no	0.00107624	0.0048138	0.09
ulcerative colitis	self reported educational attainment	['rs1689510']	1	no	4.61051e-09	4.02122e-08	0.03
ulcerative colitis	immune system disease	['rs1893217', 'rs653178', 'rs2476601']	3	yes	0.000726666	0.00341286	0.42
ulcerative colitis	childhood onset asthma	['rs11236797', 'rs449454', 'rs1811711', 'rs2155219', 'rs17622378', 'rs2305480', 'rs62324212', 'rs2066844', 'rs4845604']	9	no	0.00858631	0.0284797	0.8
ulcerative colitis	sclerosing cholangitis	['rs4243971', 'rs4456788', 'rs2111485', 'rs196941', 'rs6561151', 'rs5757584', 'rs76913543', 'rs2910686', 'rs2451258', 'rs1260326', 'rs559928', 'rs1292035', 'rs2024092', 'rs9494840', 'rs11236797', 'rs9297145', 'rs3197999', 'rs80174646', 'rs12720356', 'rs9977672', 'rs4676406', 'rs66504140', 'rs11117431', 'rs61839660', 'rs568617', 'rs3024493', 'rs8006884', 'rs72928038', 'rs2050392', 'rs2104286', 'rs…	246	yes	0	0	33.74
ulcerative colitis	hypothyroidism	['rs2476601', 'rs2111485', 'rs3184504', 'rs78534766', 'rs6679677', 'rs10748781', 'rs35074907']	7	yes	0.000920046	0.00421695	0.79
ulcerative colitis	psoriatic arthritis	['rs4921482', 'rs12188300', 'rs74817271']	3	yes	0.00895772	0.0294515	0.4
ulcerative colitis	alopecia areata	['rs1860545', 'rs653178', 'rs2155219', 'rs2476601']	4	yes	0.000314068	0.00161603	0.55
ulcerative colitis	autoimmune thyroid disease	['rs4869313', 'rs7042370', 'rs62131887', 'rs34884278', 'rs10988542', 'rs11145763', 'rs4246905', 'rs1250563', 'rs7660520', 'rs11741255', 'rs2807264', 'rs114846446', 'rs55705316', 'rs36051895', 'rs17885785', 'rs12928404', 'rs11580078', 'rs6689858', 'rs17466626', 'rs1689510', 'rs2075184', 'rs12863738', 'rs7731626', 'rs2836882', 'rs602662', 'rs72928038', 'rs7725052', 'rs2066363', 'rs755374', 'rs4625'…	48	yes	1.99189e-85	5.42179e-84	6.73
ulcerative colitis	mathematical ability	['rs1569723']	1	no	2.8796e-06	1.99663e-05	0.04
ulcerative colitis	psoriasis vulgaris	['rs7552167', 'rs28998802', 'rs367569', 'rs4561177']	4	yes	0.00025961	0.00135197	0.55
ulcerative colitis	BMI-adjusted waist-hip ratio	['rs12369214']	1	no	3.94839e-05	0.000238729	0.04
ulcerative colitis	a disintegrin and metalloproteinase with thrombospondin motifs 13	['rs2472649', 'rs11209026', 'rs516246', 'rs3197999', 'rs11581607', 'rs2227564', 'rs1801274', 'rs4986790', 'rs4129267', 'rs679574', 'rs3184504', 'rs2227551', 'rs9858542']	13	no	0.0133367	0.0409267	0.32
ulcerative colitis	Autoimmune Hepatitis	['rs2187668', 'rs3184504']	2	yes	0.000354779	0.00179151	0.29
ulcerative colitis	collagenous colitis	['rs2187668']	1	yes	0.00773495	0.0261448	0.14
ulcerative colitis	autoimmune disease	['rs4869313', 'rs7042370', 'rs34884278', 'rs62131887', 'rs10988542', 'rs1893217', 'rs1893592', 'rs11145763', 'rs1250563', 'rs4246905', 'rs7660520', 'rs11741255', 'rs114846446', 'rs7426056', 'rs2807264', 'rs55705316', 'rs36051895', 'rs17885785', 'rs12928404', 'rs11580078', 'rs6689858', 'rs17466626', 'rs1689510', 'rs2075184', 'rs12863738', 'rs7731626', 'rs78534766', 'rs2836882', 'rs602662', 'rs1332…	55	yes	4.4403e-74	1.13282e-72	6.88
ulcerative colitis	common variable immunodeficiency	['rs4869313', 'rs7042370', 'rs62131887', 'rs34884278', 'rs10988542', 'rs11145763', 'rs4246905', 'rs1250563', 'rs7660520', 'rs11741255', 'rs2807264', 'rs114846446', 'rs55705316', 'rs36051895', 'rs17885785', 'rs12928404', 'rs11580078', 'rs6689858', 'rs17466626', 'rs1689510', 'rs2075184', 'rs12863738', 'rs7731626', 'rs2836882', 'rs602662', 'rs7725052', 'rs2066363', 'rs755374', 'rs4625', 'rs12598357'…	46	yes	1.65903e-98	4.93797e-97	6.65
ulcerative colitis	sum of basophil and neutrophil counts	['rs2476601', 'rs9977672', 'rs3184504', 'rs6740847', 'rs1260326', 'rs78487399']	6	no	0.00108371	0.00483246	0.72
ulcerative colitis	myeloid white cell count	['rs2476601', 'rs3184504', 'rs6740847', 'rs1260326', 'rs78487399']	5	no	0.00813068	0.0272026	0.59
ulcerative colitis	sum of neutrophil and eosinophil counts	['rs2476601', 'rs9977672', 'rs3184504', 'rs6740847', 'rs1260326', 'rs78487399']	6	no	0.00108371	0.00483246	0.72
ulcerative colitis	granulocyte count	['rs2476601', 'rs9977672', 'rs3184504', 'rs6740847', 'rs1260326', 'rs78487399']	6	no	0.00116102	0.00515835	0.72
ulcerative colitis	temporal arteritis	['rs6679677', 'rs477515']	2	yes	0.00162178	0.00695034	0.29
ulcerative colitis	heel bone mineral density	['rs11677953', 'rs1569414']	2	no	1.38559e-07	1.08448e-06	0.06
ulcerative colitis	urinary sodium to creatinine ratio	['rs1260326']	1	no	0.01541	0.0462487	0.14
ulcerative colitis	percent glycated albumin	['rs1260326']	1	no	0.01541	0.0462487	0.14
ulcerative colitis	latent autoimmune diabetes in adults	['rs2476601', 'rs3184504']	2	yes	0.00122263	0.00540584	0.29
ulcerative colitis	respiratory system disease	['rs2497318', 'rs1689510', 'rs174535', 'rs4129267', 'rs4845604']	5	no	0.00163778	0.00701069	0.63
vitiligo	suntan	['rs1393350', 'rs1126809', 'rs251464', 'rs12203592', 'rs6059655', 'rs1129038']	6	yes	1.20594e-09	1.09011e-08	3.21
vitiligo	squamous cell carcinoma	['rs1126809', 'rs4268748', 'rs12203592', 'rs6059655', 'rs72928038']	5	yes	4.17328e-06	2.85711e-05	1.59
vitiligo	eye color	['rs12203592', 'rs1393350']	2	yes	0.0168629	0.0496391	0.71
vitiligo	hair color	['rs1126809', 'rs1393350', 'rs12203592', 'rs6059655', 'rs1129038']	5	yes	0.0008656	0.00399491	0.62
vitiligo	psoriasis	['rs11593576', 'rs2111485', 'rs2476601', 'rs72928038']	4	no	0.00223334	0.00913292	0.64
vitiligo	melanoma	['rs6059655', 'rs1393350']	2	yes	0.000749202	0.00349739	1.56
vitiligo	rheumatoid arthritis	['rs4409785', 'rs10774624', 'rs2476601', 'rs11203203', 'rs968567', 'rs71508903', 'rs72928038']	7	no	8.66028e-07	6.31894e-06	1.2
vitiligo	skin pigmentation	['rs1126809', 'rs4268748', 'rs117744081', 'rs12203592', 'rs6059655', 'rs1129038', 'rs72928038']	7	yes	2.76965e-10	2.59493e-09	2.95
vitiligo	non-small cell lung carcinoma	['rs1126809', 'rs4268748', 'rs12203592', 'rs6059655', 'rs72928038']	5	yes	5.4015e-08	4.34374e-07	2.76
vitiligo	ankylosing spondylitis	['rs2111485', 'rs2476601', 'rs72928038']	3	no	0.00608932	0.0213637	0.67
vitiligo	Graves disease	['rs4409785', 'rs2476601', 'rs706779', 'rs229527', 'rs72928038']	5	no	6.73567e-09	5.8193e-08	3.36
vitiligo	basal cell carcinoma	['rs2476601', 'rs1126809', 'rs117744081', 'rs12203592', 'rs6059655']	5	yes	1.73886e-07	1.35087e-06	2.43
vitiligo	skin sensitivity to sun	['rs6059655', 'rs1393350']	2	yes	1.55149e-05	9.89668e-05	2.11
vitiligo	freckles	['rs12203592', 'rs1129038', 'rs1126809']	3	yes	1.81147e-06	1.28523e-05	2.7
vitiligo	eosinophil count	['rs4409785', 'rs10774624', 'rs2476601', 'rs301807', 'rs2111485']	5	no	0.00653781	0.0225908	0.4
vitiligo	immune system disease	['rs2476601', 'rs11203203']	2	no	0.000258634	0.00134736	1.79
vitiligo	sunburn	['rs12203592', 'rs6059655', 'rs1126809']	3	yes	9.96942e-05	0.000565204	1.72
vitiligo	non-melanoma skin carcinoma	['rs12203592', 'rs6059655', 'rs117744081', 'rs72928038']	4	yes	2.04159e-06	1.44082e-05	2.31
vitiligo	sclerosing cholangitis	['rs2111485', 'rs2476601', 'rs72928038']	3	no	0.00312965	0.0122182	0.81
vitiligo	myasthenia gravis	['rs2476601']	1	no	0.00816276	0.0272912	1.02
vitiligo	hypothyroidism	['rs4409785', 'rs2111485', 'rs2476601', 'rs71508903']	4	no	5.34011e-05	0.000317501	1.41
vitiligo	Hashimoto's thyroiditis	['rs4409785', 'rs2476601', 'rs706779', 'rs72928038']	4	no	1.48181e-07	1.15485e-06	3.03
vitiligo	autoimmune thyroid disease	['rs4409785', 'rs2476601', 'rs706779', 'rs72928038']	4	no	8.42885e-07	6.15621e-06	2.56
vitiligo	autoimmune disease	['rs4409785', 'rs2476601', 'rs71508903', 'rs72928038']	4	no	2.55729e-05	0.000158548	1.6
vitiligo	late-onset myasthenia gravis	['rs2476601']	1	no	0.0112064	0.0357609	0.99
vitiligo	cutaneous squamous cell carcinoma	['rs12203592', 'rs6059655', 'rs1126809']	3	yes	2.94814e-07	2.2439e-06	2.97
vitiligo	keratinocyte carcinoma	['rs1126809', 'rs117744081', 'rs12203592', 'rs6059655', 'rs72928038']	5	yes	3.67422e-08	2.98918e-07	2.87
vitiligo	nevus count	['rs12203592', 'rs251464']	2	yes	0.000503912	0.00246058	1.65
vitiligo	polymyositis	['rs2476601']	1	no	0.00816276	0.0272912	1.02
vitiligo	latent autoimmune diabetes in adults	['rs2476601']	1	no	0.00714611	0.0243991	1.03
chronic kidney disease	systolic blood pressure	['rs77924615', 'rs653178', 'rs12509595', 'rs603424', 'rs1260326', 'rs1047891', 'rs2823139']	7	no	0.011805	0.0373052	0.2
chronic kidney disease	cholelithiasis	['rs174567', 'rs1260326']	2	yes	0.0151747	0.045677	0.37
chronic kidney disease	gallstones	['rs174567', 'rs1260326']	2	yes	0.0143086	0.0434447	0.37
chronic kidney disease	bone density	['rs34670419']	1	no	0.00853066	0.0283529	0.05
chronic kidney disease	schizophrenia	['rs174592']	1	no	2.56042e-05	0.000158675	0.03
chronic kidney disease	HOMA-B	['rs1260326', 'rs11039182']	2	yes	0.0160628	0.0477127	0.37
chronic kidney disease	inflammatory response	['rs603424', 'rs1260326', 'rs662138']	3	yes	0.00261551	0.0105108	0.54
chronic kidney disease	body mass index	['rs4148155', 'rs1260326', 'rs7740107']	3	no	4.91077e-09	4.27546e-08	0.05
chronic kidney disease	body height	['rs45446698', 'rs115560420', 'rs1171614', 'rs7740107', 'rs1260326', 'rs1047891']	6	no	4.95356e-07	3.70479e-06	0.1
chronic kidney disease	diabetic nephropathy	['rs12472051', 'rs10404821', 'rs7562121', 'rs6997279', 'rs117897666', 'rs4977388', 'rs141052170', 'rs116216059', 'rs61277444', 'rs76262407', 'rs12647735', 'rs11961816', 'rs4927186', 'rs73017308', 'rs73206603', 'rs36025606']	16	yes	3.44579e-19	4.5094e-18	2.73
chronic kidney disease	waist-hip ratio	['rs1260326', 'rs102275', 'rs1535']	3	no	0.00333129	0.0128784	0.11
chronic kidney disease	unipolar depression	['rs174592']	1	no	0.00099377	0.00451809	0.04
chronic kidney disease	hematocrit	['rs17319721', 'rs174533', 'rs9895661', 'rs174548', 'rs12509595', 'rs7740107', 'rs1260326']	7	yes	0.00387644	0.014608	0.83
chronic kidney disease	coronary artery calcification	['rs11320420', 'rs7422339', 'rs1260326', 'rs2286963', 'rs6977081', 'rs174583', 'rs11613331', 'rs174574', 'rs1047891', 'rs174548', 'rs174549', 'rs174541', 'rs4149056', 'rs37369', 'rs112329286', 'rs3764913', 'rs2014355', 'rs174530', 'rs968567', 'rs174576', 'rs174545', 'rs102275']	22	no	0.0134046	0.0411074	0.8
chronic kidney disease	gout	['rs1260326', 'rs1394125', 'rs187355703', 'rs963837', 'rs653178', 'rs4014195', 'rs34861762', 'rs1047891', 'rs77924615', 'rs2762353', 'rs4149056', 'rs4148155', 'rs3925584', 'rs174594', 'rs59834205', 'rs73728279', 'rs12212049', 'rs9895661', 'rs626277', 'rs1171614', 'rs1165151', 'rs1171616', 'rs2231142']	23	yes	9.94035e-15	1.16174e-13	2.4
chronic kidney disease	BMI-adjusted waist circumference	['rs10774021']	1	no	0.00312952	0.0122182	0.05
chronic kidney disease	diabetes mellitus	['rs963837', 'rs11622435', 'rs12917707', 'rs8096658', 'rs1047891']	5	yes	0.000473348	0.00233313	0.81
chronic kidney disease	comprehensive strength index	['rs174549']	1	yes	0.0113475	0.0361481	0.2
chronic kidney disease	type 1 diabetes nephropathy	['rs35612822', 'rs7562121', 'rs4972593', 'rs1989248', 'rs115061173', 'rs13217044', 'rs116216059', 'rs61277444', 'rs6027504', 'rs10186458', 'rs317865', 'rs72809865', 'rs72831309']	13	yes	6.15821e-22	8.54795e-21	2.48
chronic kidney disease	glomerular filtration rate	['rs111226991', 'rs17730281', 'rs12509595', 'rs10846157', 'rs2823139', 'rs4487103', 'rs1260326', 'rs6420094', 'rs7475348', 'rs181394970', 'rs2971880', 'rs186459505', 'rs1362800', 'rs1771792', 'rs881858', 'rs10109414', 'rs80282103', 'rs9375818', 'rs10928150', 'rs3925584', 'rs71413769', 'rs13410232', 'rs8101667', 'rs11066679', 'rs7541937', 'rs13329952', 'rs138730015', 'rs2749153', 'rs28817415', 'rs…	102	no	3.45346e-90	9.89677e-89	6.72
chronic kidney disease	a disintegrin and metalloproteinase with thrombospondin motifs 13	['rs45446698', 'rs12465802']	2	no	3.40687e-06	2.34777e-05	0.05
chronic kidney disease	kidney transplant	['rs776746']	1	yes	0.0169728	0.0499095	0.2
chronic kidney disease	rapid kidney function decline	['rs759341', 'rs1019173', 'rs875860', 'rs12917707', 'rs11764932']	5	yes	5.84951e-12	6.06658e-11	0.98
chronic kidney disease	overweight body mass index status	['rs1260326', 'rs2231142', 'rs1165152']	3	yes	0.00166048	0.00709545	0.55
chronic kidney disease	proteinuria	['rs792064', 'rs56052703', 'rs55847827', 'rs61201007', 'rs12601558', 'rs11011653', 'rs35219335', 'rs76158983', 'rs11720887', 'rs4963124', 'rs145768835', 'rs9895232', 'rs78057470']	13	yes	5.84661e-28	9.02189e-27	2.55
chronic kidney disease	hyperuricemia	['rs200469773', 'rs186459505', 'rs149454410', 'rs143709408', 'rs141310123', 'rs2231142']	6	yes	6.58485e-08	5.26069e-07	1.11
chronic kidney disease	heel bone mineral density	['rs45446698', 'rs4149056', 'rs174574', 'rs8096658', 'rs603424']	5	no	0.00208835	0.00861459	0.15
chronic kidney disease	urinary sodium to creatinine ratio	['rs1260326', 'rs1047891']	2	yes	3.2313e-05	0.000197493	0.39
chronic kidney disease	percent glycated albumin	['rs1260326']	1	yes	0.0113475	0.0361481	0.2
chronic kidney disease	APOL1 risk genotype carrier status	['rs2404298', 'rs79741405', 'rs7660268', 'rs1551122', 'rs17112571']	5	yes	3.49303e-11	3.50596e-10	0.98
schizophrenia	systolic blood pressure	['rs7903146', 'rs4129585', 'rs12561919', 'rs17514846', 'rs11191580', 'rs13107325']	6	yes	4.41154e-27	6.61234e-26	0.11
schizophrenia	diastolic blood pressure	['rs7903146', 'rs11191580', 'rs13107325', 'rs3814883', 'rs2292354']	5	yes	3.85398e-20	5.18253e-19	0.11
schizophrenia	breast carcinoma	['rs55834529', 'rs115707823', 'rs13198474']	3	no	2.35458e-09	2.09607e-08	0.08
schizophrenia	obesity	['rs7531118']	1	yes	1.89145e-11	1.92618e-10	0.03
schizophrenia	bone density	['rs2252865']	1	yes	1.31274e-14	1.52934e-13	0.03
schizophrenia	chronic obstructive pulmonary disease	['rs190065944']	1	yes	1.70163e-10	1.62549e-09	0.03
schizophrenia	obsessive-compulsive disorder	['rs80318442', 'rs3798869', 'rs880090', 'rs2693698', 'rs117956829', 'rs111294930', 'rs59979824', 'rs746839', 'rs4647903', 'rs10149470', 'rs6125656', 'rs75059851', 'rs2003490', 'rs7531118', 'rs4682973', 'rs2103655', 'rs2391734', 'rs7405404', 'rs5758265', 'rs631399', 'rs12704290', 'rs28681284', 'rs12958048', 'rs2514218', 'rs1702294', 'rs36063234', 'rs7968921', 'rs34215985', 'rs27419', 'rs915057', '…	146	yes	1.26757e-173	4.83394e-172	5.69
schizophrenia	asthma	['rs7302200', 'rs7372960', 'rs3027001']	3	yes	1.55901e-15	1.87593e-14	0.07
schizophrenia	hair color	['rs2526882']	1	no	9.81162e-08	7.74145e-07	0.03
schizophrenia	bipolar disorder	['rs113386487', 'rs3798869', 'rs138689899', 'rs880090', 'rs4647903', 'rs10149470', 'rs6125656', 'rs57646126', 'rs7531118', 'rs2103655', 'rs1410530', 'rs6990255', 'rs76082815', 'rs240444', 'rs17746001', 'rs4332358', 'rs11097407', 'rs324899', 'rs11587682', 'rs17158930', 'rs12966547', 'rs506597', 'rs2018368', 'rs830407', 'rs10873998', 'rs105633', 'rs4906364', 'rs79403677', 'rs11693528', 'rs77867520'…	449	yes	0	0	14.52
schizophrenia	age at menarche	['rs1054442']	1	yes	3.9559e-06	2.71336e-05	0.03
schizophrenia	Alzheimer's disease	['rs1923775']	1	yes	1.77073e-10	1.68929e-09	0.03
schizophrenia	waist circumference	['rs7903146', 'rs7531118', 'rs4130548']	3	yes	2.87445e-10	2.68968e-09	0.08
schizophrenia	body mass index	['rs35107435', 'rs7319102', 'rs4925114', 'rs2710323', 'rs7903146', 'rs4130548', 'rs12883788', 'rs2239647', 'rs12128108', 'rs35518360', 'rs11191580', 'rs7531118', 'rs3814883', 'rs353547', 'rs13107325', 'rs7359397']	16	yes	6.08207e-39	1.14924e-37	0.21
schizophrenia	body height	['rs28600726', 'rs950169', 'rs13107325']	3	yes	4.65043e-56	1.04771e-54	0.04
schizophrenia	colorectal cancer	['rs115707823']	1	no	3.94051e-06	2.70407e-05	0.03
schizophrenia	crohn's disease	['rs1734907']	1	no	1.10979e-08	9.43222e-08	0.03
schizophrenia	vital capacity	['rs13107325']	1	yes	3.37325e-09	2.96506e-08	0.03
schizophrenia	FEV/FEC ratio	['rs28437878', 'rs3825845', 'rs28681284', 'rs8042374', 'rs190065944', 'rs28669908', 'rs8043009']	7	yes	1.20259e-25	1.7717e-24	0.13
schizophrenia	rheumatoid arthritis	['rs6712515']	1	no	3.86011e-05	0.000233874	0.03
schizophrenia	prostate carcinoma	['rs115707823']	1	no	0.000109955	0.00061906	0.03
schizophrenia	multiple sclerosis	['rs337718', 'rs6911131']	2	no	5.10891e-06	3.46045e-05	0.06
schizophrenia	waist-hip ratio	['rs2057884', 'rs8054556', 'rs7903146', 'rs7235891', 'rs2526882', 'rs946106', 'rs13107325', 'rs3814883', 'rs2292354']	9	yes	3.32894e-16	4.07259e-15	0.19
schizophrenia	lymphocyte count	['rs9611177']	1	yes	4.18717e-13	4.58273e-12	0.03
schizophrenia	unipolar depression	['rs113386487', 'rs3798869', 'rs80318442', 'rs138689899', 'rs7221595', 'rs2693698', 'rs117956829', 'rs880090', 'rs10250997', 'rs111294930', 'rs59979824', 'rs13218591', 'rs4647903', 'rs746839', 'rs2186903', 'rs4976976', 'rs2310173', 'rs10149470', 'rs6125656', 'rs2003490', 'rs7531118', 'rs4682973', 'rs11191454', 'rs2103655', 'rs2391734', 'rs7405404', 'rs6990255', 'rs5758265', 'rs631399', 'rs1270429…	275	yes	1.1858e-124	4.04776e-123	6.9
schizophrenia	attention deficit hyperactivity disorder	['rs3798869', 'rs80318442', 'rs880090', 'rs117956829', 'rs2693698', 'rs10250997', 'rs111294930', 'rs59979824', 'rs4647903', 'rs746839', 'rs2186903', 'rs2310173', 'rs10149470', 'rs6125656', 'rs2003490', 'rs7531118', 'rs4682973', 'rs11191454', 'rs2103655', 'rs2391734', 'rs7405404', 'rs6990255', 'rs5758265', 'rs631399', 'rs12704290', 'rs11152369', 'rs1104918', 'rs28681284', 'rs2609653', 'rs12325410'…	218	yes	2.12964e-184	8.25037e-183	7.63
schizophrenia	red blood cell distribution width	['rs59721556', 'rs12764899']	2	yes	1.99281e-10	1.89375e-09	0.06
schizophrenia	erythrocyte count	['rs7088969', 'rs2577831', 'rs13107325', 'rs3617']	4	yes	2.55925e-10	2.40396e-09	0.11
schizophrenia	mean corpuscular hemoglobin	['rs7903146', 'rs55771711']	2	yes	1.0909e-12	1.16949e-11	0.05
schizophrenia	coronary artery disease	['rs17514846']	1	no	1.44817e-07	1.13104e-06	0.03
schizophrenia	coronary heart disease	['rs17514846']	1	no	2.24899e-08	1.86914e-07	0.03
schizophrenia	Abnormality of refraction	['rs12883788', 'rs359260', 'rs13107325']	3	yes	0.00239854	0.00973779	0.1
schizophrenia	alcohol dependence	['rs13107325']	1	no	0.0117152	0.0370934	0.04
schizophrenia	ovarian carcinoma	['rs115707823']	1	no	0.00579151	0.0204709	0.04
schizophrenia	inflammatory bowel disease	['rs1734907']	1	no	0.000464485	0.00229329	0.03
schizophrenia	adolescent idiopathic scoliosis	['rs956096', 'rs830407']	2	yes	5.53729e-14	6.3202e-13	0.05
schizophrenia	scoliosis	['rs956096', 'rs830407']	2	yes	5.53048e-14	6.31735e-13	0.05
schizophrenia	smoking behavior	['rs4664442', 'rs7903146', 'rs11210892', 'rs12244388', 'rs13107325', 'rs11783093']	6	yes	1.83305e-07	1.42328e-06	0.17
schizophrenia	lean body mass	['rs9398171']	1	yes	4.18475e-12	4.37413e-11	0.03
schizophrenia	mental or behavioural disorder	['rs278567', 'rs4262150', 'rs2509843', 'rs2235121', 'rs1410530', 'rs11210359', 'rs13064588', 'rs767770', 'rs6627057', 'rs240444', 'rs17746001', 'rs17699030', 'rs4332358', 'rs13183791', 'rs11097407', 'rs7533906', 'rs6046396', 'rs2054399', 'rs1992045', 'rs992564', 'rs7512769', 'rs10508558', 'rs7727102', 'rs2018368', 'rs830407', 'rs4949526', 'rs11072089', 'rs1484642', 'rs10815468', 'rs1446682', 'rs1…	121	yes	4.23019e-164	1.57626e-162	4.8
schizophrenia	Tourette syndrome	['rs80318442', 'rs3798869', 'rs880090', 'rs117956829', 'rs2693698', 'rs111294930', 'rs59979824', 'rs746839', 'rs4647903', 'rs10149470', 'rs6125656', 'rs75059851', 'rs2003490', 'rs7531118', 'rs4682973', 'rs2103655', 'rs2391734', 'rs7405404', 'rs5758265', 'rs631399', 'rs12704290', 'rs28681284', 'rs12958048', 'rs2514218', 'rs1702294', 'rs36063234', 'rs7968921', 'rs34215985', 'rs27419', 'rs915057', '…	146	yes	1.89522e-186	7.38127e-185	5.74
schizophrenia	coronary artery calcification	['rs10791097', 'rs4765905', 'rs10949808']	3	yes	1.03046e-22	1.44541e-21	0.06
schizophrenia	platelet count	['rs169738', 'rs10514301']	2	no	0.000357014	0.00180156	0.07
schizophrenia	leukocyte count	['rs9611177']	1	yes	8.30625e-12	8.56596e-11	0.03
schizophrenia	ankylosing spondylitis	['rs2310173', 'rs2297909']	2	no	0.00529778	0.0190476	0.07
schizophrenia	systemic lupus erythematosus	['rs1150754', 'rs268134']	2	no	2.09276e-05	0.000131191	0.06
schizophrenia	cardiovascular disease	['rs11191580']	1	no	0.00138338	0.00604983	0.04
schizophrenia	DNA methylation	['rs4309187']	1	yes	0.00015996	0.000872425	0.03
schizophrenia	basophil count	['rs9611177']	1	yes	6.59514e-15	7.78237e-14	0.03
schizophrenia	monocyte count	['rs9611177']	1	yes	5.93784e-14	6.75631e-13	0.03
schizophrenia	neutrophil count	['rs9611177']	1	yes	1.23978e-12	1.31943e-11	0.03
schizophrenia	intelligence	['rs2576035', 'rs2866466', 'rs13266268', 'rs11725618', 'rs16897515', 'rs10995426', 'rs4741594', 'rs4976976', 'rs10149470', 'rs1451488', 'rs6801153', 'rs3809912', 'rs7531118', 'rs7444191', 'rs11740474', 'rs4240470', 'rs73260443', 'rs6704768', 'rs58120505', 'rs12704290', 'rs11209970', 'rs1362739', 'rs28669908', 'rs2283', 'rs2514218', 'rs10993909', 'rs75261250', 'rs4688756', 'rs482786', 'rs117124817…	262	yes	9.42771e-77	2.43921e-75	5.43
schizophrenia	attempted suicide	['rs113386487', 'rs113988902', 'rs66666015', 'rs151336980', 'rs138689899', 'rs142055939', 'rs6426297', 'rs72756712', 'rs141252918', 'rs73577700', 'rs12925656', 'rs75237141', 'rs2739958', 'rs4494728', 'rs4843180', 'rs11004733', 'rs73215273', 'rs9577511', 'rs75305337', 'rs72924216', 'rs6497871', 'rs6114731', 'rs118102650', 'rs38758', 'rs56342621', 'rs73348245', 'rs9475195', 'rs189924441', 'rs482039…	50	yes	1.53451e-43	3.04491e-42	1.94
schizophrenia	Alopecia	['rs174592', 'rs10831912', 'rs13107325']	3	yes	6.89041e-09	5.94598e-08	0.09
schizophrenia	androgenetic alopecia	['rs174592', 'rs10831912', 'rs13107325']	3	yes	1.03867e-08	8.83802e-08	0.09
schizophrenia	BMI-adjusted waist circumference	['rs10861879', 'rs13107325', 'rs4901536']	3	yes	3.3728e-15	4.02865e-14	0.07
schizophrenia	hip circumference	['rs7903146', 'rs7531118']	2	yes	2.12262e-10	2.01189e-09	0.06
schizophrenia	body weight	['rs7531118']	1	yes	1.23506e-12	1.31536e-11	0.03
schizophrenia	circadian rhythm	['rs35346733', 'rs975025']	2	yes	2.96196e-05	0.000182171	0.07
schizophrenia	birth weight	['rs11539637', 'rs7903146', 'rs7674220', 'rs7067170']	4	yes	1.22805e-10	1.18313e-09	0.11
schizophrenia	anorexia nervosa	['rs80318442', 'rs3798869', 'rs880090', 'rs117956829', 'rs2693698', 'rs111294930', 'rs59979824', 'rs746839', 'rs4647903', 'rs10149470', 'rs6125656', 'rs75059851', 'rs2003490', 'rs7531118', 'rs4682973', 'rs2103655', 'rs2391734', 'rs7405404', 'rs5758265', 'rs631399', 'rs12704290', 'rs28681284', 'rs12958048', 'rs2514218', 'rs1702294', 'rs36063234', 'rs7968921', 'rs34215985', 'rs27419', 'rs915057', '…	146	yes	1.44544e-189	5.67482e-188	5.75
schizophrenia	self reported educational attainment	['rs2576035', 'rs2866466', 'rs13266268', 'rs11725618', 'rs746839', 'rs10995426', 'rs4741594', 'rs10149470', 'rs1451488', 'rs6801153', 'rs3809912', 'rs7444191', 'rs11740474', 'rs4240470', 'rs73260443', 'rs6704768', 'rs58120505', 'rs12704290', 'rs11209970', 'rs56775891', 'rs1362739', 'rs28669908', 'rs2283', 'rs2514218', 'rs10993909', 'rs75261250', 'rs4688756', 'rs482786', 'rs117124817', 'rs4748466'…	249	yes	4.316e-56	9.73859e-55	4.73
schizophrenia	alcohol drinking	['rs4309187', 'rs12561919', 'rs4916723', 'rs1076884', 'rs35225200', 'rs12124523', 'rs13107325']	7	no	0.00172514	0.00733535	0.22
schizophrenia	eosinophil count	['rs7302200']	1	no	8.52248e-13	9.19699e-12	0.03
schizophrenia	smoking initiation	['rs3001723', 'rs1008078', 'rs10789369', 'rs9787523', 'rs12244388', 'rs11783093']	6	yes	0.000923821	0.00423028	0.19
schizophrenia	smoking cessation	['rs2098651']	1	yes	0.00144812	0.00626714	0.04
schizophrenia	autism spectrum disorder	['rs3798869', 'rs142790902', 'rs880090', 'rs4647903', 'rs10149470', 'rs6125656', 'rs35131895', 'rs1546733', 'rs7531118', 'rs61747867', 'rs2103655', 'rs11740474', 'rs138748649', 'rs385492', 'rs6990255', 'rs116254153', 'rs114115252', 'rs75968099', 'rs113205291', 'rs11587682', 'rs114142645', 'rs144762289', 'rs12966547', 'rs10873998', 'rs4906364', 'rs116633139', 'rs11693528', 'rs301798', 'rs4650608',…	503	yes	0	0	19.58
schizophrenia	antipsychotic drug related weight gain	['rs73909111', 'rs12460932', 'rs3779511', 'rs10114227', 'rs56910685', 'rs1411552', 'rs191168', 'rs7938982', 'rs7720513', 'rs1525085', 'rs60232573', 'rs74820080', 'rs1052990', 'rs78129933', 'rs62097526', 'rs117433199', 'rs1546733', 'rs62344853']	18	yes	1.25649e-26	1.87182e-25	0.72
schizophrenia	glomerular filtration rate	['rs7688014']	1	yes	2.62203e-12	2.76038e-11	0.03
schizophrenia	bipolar I disorder	['rs60490907', 'rs78381888', 'rs9834970', 'rs2388334', 'rs55648125', 'rs9371601', 'rs71395455', 'rs6065777']	8	yes	0.000281208	0.00145719	0.31
schizophrenia	mathematical ability	['rs3747631', 'rs78381888', 'rs746839', 'rs2239647', 'rs13107325', 'rs6704768', 'rs11765189', 'rs67575965', 'rs41314284', 'rs13212562', 'rs12602286', 'rs9616914', 'rs10752262', 'rs13217239', 'rs76076331', 'rs62154720', 'rs9556958', 'rs73219805', 'rs589249', 'rs13262595']	20	yes	1.83007e-08	1.53316e-07	0.43
schizophrenia	schizoaffective disorder	['rs75583333', 'rs2571521', 'rs221774', 'rs7358770', 'rs115777110', 'rs75608493', 'rs698833', 'rs981975', 'rs6738485', 'rs2299682', 'rs698761', 'rs75023836', 'rs9347865', 'rs34486957', 'rs4721295', 'rs57646126', 'rs13001243', 'rs56196471', 'rs6703335', 'rs1808797', 'rs1067352', 'rs12052005', 'rs76082815', 'rs776877', 'rs17693963', 'rs679895', 'rs79323383', 'rs7428850', 'rs4800149', 'rs221798', 'r…	61	yes	2.33378e-96	6.86262e-95	2.44
schizophrenia	reticulocyte count	['rs7085104']	1	no	5.14933e-05	0.000306906	0.03
schizophrenia	BMI-adjusted waist-hip ratio	['rs2710323', 'rs7903146', 'rs10861879', 'rs7235891', 'rs13107325', 'rs3617', 'rs28758902']	7	yes	2.18365e-13	2.41157e-12	0.16
schizophrenia	sleep duration	['rs35662245', 'rs13107325', 'rs11682175']	3	yes	5.54526e-06	3.74216e-05	0.09
schizophrenia	Eczema	['rs3856261', 'rs13107325']	2	no	0.000354376	0.0017901	0.07
schizophrenia	a disintegrin and metalloproteinase with thrombospondin motifs 13	['rs2239547', 'rs7535475', 'rs2535627']	3	yes	9.49994e-35	1.65616e-33	0.05
schizophrenia	initial pursuit acceleration	['rs115777110', 'rs2299682', 'rs34486957', 'rs57646126', 'rs13001243', 'rs76082815', 'rs4800149', 'rs2997119', 'rs7766730', 'rs137928907', 'rs142754383', 'rs9354352', 'rs105633', 'rs75062117', 'rs74417947', 'rs62482377', 'rs77867520', 'rs74796725', 'rs146330533']	19	yes	3.03855e-16	3.7298e-15	0.75
schizophrenia	parental longevity	['rs17514846']	1	no	0.00138338	0.00604983	0.04
schizophrenia	cytomegalovirus seropositivity	['rs11871847', 'rs12369635', 'rs1009840', 'rs10170846']	4	no	0.000781137	0.00363257	0.16
schizophrenia	Toxoplasma gondii seropositivity	['rs11871847', 'rs12369635', 'rs1009840', 'rs10170846']	4	no	3.58192e-05	0.000217831	0.16
schizophrenia	HSV1 seropositivity	['rs11871847', 'rs12369635', 'rs1009840', 'rs10170846']	4	no	6.30681e-05	0.00037121	0.16
schizophrenia	appendicular lean mass	['rs2710323', 'rs324017', 'rs2577831']	3	no	0.00127609	0.00562694	0.1
schizophrenia	heel bone mineral density	['rs12958048', 'rs367543']	2	yes	1.96422e-31	3.23919e-30	0.04
schizophrenia	myocarditis	['rs9463787', 'rs117188076', 'rs74675399', 'rs2959223']	4	yes	5.59014e-07	4.16813e-06	0.16
asthma	systolic blood pressure	['rs7562', 'rs1991401', 'rs11168244', 'rs653178', 'rs28406364', 'rs11065979', 'rs159960', 'rs7137828', 'rs7918084']	9	yes	2.29587e-13	2.53168e-12	0.2
asthma	diastolic blood pressure	['rs4954192', 'rs8029440', 'rs11168244', 'rs653178', 'rs1535', 'rs28406364', 'rs11065979', 'rs7137828']	8	yes	2.295e-09	2.04553e-08	0.21
asthma	breast carcinoma	['rs11065979', 'rs3784099']	2	no	2.6342e-06	1.83692e-05	0.08
asthma	bone density	['rs2450083']	1	yes	2.48011e-09	2.20515e-08	0.03
asthma	chronic obstructive pulmonary disease	['rs301819', 'rs6842889', 'rs34712979', 'rs9534578', 'rs2544523', 'rs10043228']	6	yes	0.00422664	0.0156696	0.23
asthma	hair color	['rs12913832', 'rs6687430', 'rs2014791', 'rs111365807']	4	no	0.00966783	0.0314613	0.17
asthma	bipolar disorder	['rs4794820']	1	yes	3.35978e-07	2.54e-06	0.04
asthma	atopic eczema	['rs7130588', 'rs9923856', 'rs479844', 'rs3091307', 'rs2228145', 'rs4821544', 'rs12144049', 'rs2155219', 'rs7512552', 'rs7927894', 'rs848', 'rs1295686', 'rs10791824', 'rs4705962']	14	no	1.62599e-06	1.15812e-05	0.79
asthma	age at menarche	['rs58029167']	1	yes	0.000697022	0.0033108	0.05
asthma	waist circumference	['rs8056890']	1	yes	4.94991e-08	3.99595e-07	0.04
asthma	body mass index	['rs11603160', 'rs12468557', 'rs4759229', 'rs1064213', 'rs11065987', 'rs9275570', 'rs2555603', 'rs6681149', 'rs3780215', 'rs8089834', 'rs111365807', 'rs28423374', 'rs643507', 'rs9895419', 'rs540874', 'rs3826331', 'rs11259403', 'rs1381928']	18	yes	1.08298e-19	1.43913e-18	0.27
asthma	body height	['rs6763931', 'rs9903269', 'rs766406']	3	yes	2.99479e-35	5.25219e-34	0.04
asthma	vital capacity	['rs2855812', 'rs34712979', 'rs2647044', 'rs550057', 'rs4129267']	5	yes	0.0054246	0.019409	0.2
asthma	FEV/FEC ratio	['rs10965947', 'rs2811387', 'rs928413', 'rs12470864', 'rs78930606', 'rs34290285', 'rs6905736', 'rs34712979', 'rs1689510', 'rs4129267', 'rs1321859', 'rs6842889', 'rs2647044', 'rs7713065', 'rs17294280', 'rs1444782', 'rs2855812', 'rs1950897', 'rs1701704', 'rs115997623']	20	yes	8.63314e-07	6.30228e-06	0.44
asthma	waist-hip ratio	['rs301806', 'rs10152595', 'rs1535']	3	yes	1.32843e-13	1.49069e-12	0.08
asthma	lymphocyte count	['rs74847330', 'rs2228145', 'rs112401631', 'rs12658947', 'rs143669790', 'rs367983479', 'rs3859192', 'rs3540']	8	yes	0.00179622	0.00757819	0.29
asthma	unipolar depression	['rs301806', 'rs150814685', 'rs301817', 'rs148696809', 'rs2855812', 'rs149702363', 'rs147121091', 'rs10789340', 'rs493161', 'rs77741769', 'rs396755', 'rs2854275']	12	yes	0.000152836	0.000837308	0.36
asthma	neurotic disorder	['rs301806']	1	yes	4.56023e-07	3.41761e-06	0.04
asthma	red blood cell distribution width	['rs3768321', 'rs62322662', 'rs7512552']	3	yes	1.68263e-05	0.000106622	0.11
asthma	erythrocyte count	['rs143326447', 'rs55771973', 'rs7625643', 'rs550057']	4	yes	5.88976e-06	3.96004e-05	0.14
asthma	mean corpuscular hemoglobin	['rs3768321', 'rs2134814', 'rs143326447']	3	yes	7.27826e-07	5.35054e-06	0.1
asthma	adolescent idiopathic scoliosis	['rs886448']	1	yes	1.2213e-09	1.10264e-08	0.03
asthma	scoliosis	['rs886448']	1	yes	1.21393e-09	1.09665e-08	0.03
asthma	smoking behavior	['rs301805']	1	yes	1.07709e-07	8.48462e-07	0.04
asthma	coronary artery calcification	['rs174583', 'rs174535']	2	yes	6.24007e-15	7.36932e-14	0.05
asthma	leukocyte count	['rs74847330', 'rs2228145', 'rs12658947', 'rs143669790', 'rs367983479', 'rs3859192']	6	yes	0.000971344	0.00442575	0.22
asthma	seasonal allergic rhinitis	['rs72823641', 'rs72699186', 'rs3853750', 'rs11644510', 'rs112401631', 'rs10519067', 'rs63406760', 'rs4833095', 'rs3787184', 'rs7936323', 'rs6982751', 'rs6517368', 'rs34290285', 'rs1898671', 'rs1438673', 'rs12450323', 'rs11236797', 'rs76043829', 'rs2069772', 'rs9273373', 'rs10197862', 'rs34210653', 'rs1555926', 'rs7212938', 'rs2428494', 'rs2070901', 'rs11049300', 'rs12935657', 'rs7848215', 'rs752…	52	no	4.10549e-56	9.2779e-55	3.07
asthma	allergic rhinitis	['rs4916533', 'rs10244416', 'rs27741', 'rs62623446', 'rs1048990', 'rs4833093', 'rs2025758', 'rs17454584', 'rs7936312', 'rs3787184', 'rs7137828', 'rs6489785', 'rs4801001', 'rs7936323', 'rs2390314', 'rs3749833', 'rs9290877', 'rs479844', 'rs1214598', 'rs11236797', 'rs11685995', 'rs1689510', 'rs34210653', 'rs1523643', 'rs4747846', 'rs61839660', 'rs12935657', 'rs12122629', 'rs7725052', 'rs113048054', …	278	no	0	0	15.71
asthma	monocyte count	['rs74847330', 'rs2228145', 'rs12658947', 'rs653178', 'rs367983479', 'rs143669790', 'rs3859192']	7	yes	0.000315204	0.00161863	0.24
asthma	neutrophil count	['rs74847330', 'rs2228145', 'rs12658947', 'rs12440045', 'rs143669790', 'rs367983479', 'rs3859192']	7	yes	0.00137775	0.0060316	0.25
asthma	intelligence	['rs7302200', 'rs3027001', 'rs6741949', 'rs1233578', 'rs10876864', 'rs2164068']	6	yes	4.06296e-13	4.45011e-12	0.14
asthma	Alopecia	['rs10152593']	1	yes	7.13929e-07	5.26159e-06	0.04
asthma	androgenetic alopecia	['rs10152593']	1	yes	6.88881e-07	5.08466e-06	0.04
asthma	BMI-adjusted waist circumference	['rs12912010', 'rs112104755', 'rs7632381', 'rs73084574', 'rs10152595']	5	yes	2.05036e-07	1.58446e-06	0.16
asthma	hip circumference	['rs2726040', 'rs8056890', 'rs7632381']	3	yes	1.73791e-05	0.000109983	0.11
asthma	circadian rhythm	['rs766406', 'rs1064213']	2	yes	0.00393527	0.0147937	0.09
asthma	gestational age	['rs917063']	1	yes	2.91738e-06	2.02187e-05	0.04
asthma	physical activity	['rs3768321']	1	yes	1.38358e-06	9.93192e-06	0.04
asthma	self reported educational attainment	['rs7302200', 'rs3027001', 'rs1689510', 'rs12600751', 'rs766406', 'rs12655443']	6	yes	4.2322e-16	5.16901e-15	0.13
asthma	alcohol drinking	['rs11065979', 'rs7137828', 'rs174566']	3	no	0.00248542	0.010057	0.13
asthma	eosinophil count	['rs11539209', 'rs8129030', 'rs112401631', 'rs11071559', 'rs7936312', 'rs10795656', 'rs13416555', 'rs228953', 'rs7936323', 'rs34290285', 'rs12952581', 'rs7302200', 'rs2033784', 'rs62066853', 'rs760517', 'rs10667251', 'rs653178', 'rs705699', 'rs34210653', 'rs61840192', 'rs1420101', 'rs4594881', 'rs697852', 'rs2296618', 'rs10455025', 'rs7918084', 'rs7894791', 'rs9807989', 'rs34173062', 'rs73072483'…	56	no	2.91518e-11	2.94007e-10	2.06
asthma	childhood onset asthma	['rs12600751', 'rs73730372', 'rs62623446', 'rs6954667', 'rs72699185', 'rs17454584', 'rs705699', 'rs35032408', 'rs1806656', 'rs2473967', 'rs12935657', 'rs12634152', 'rs1617333', 'rs11141597', 'rs146597587', 'rs3828058', 'rs12722547', 'rs886448', 'rs56336520', 'rs4845604', 'rs4833103', 'rs78625142', 'rs12952581', 'rs112037479', 'rs12144049', 'rs140907835', 'rs116201499', 'rs62344088', 'rs249677', '…	389	no	0	0	23.21
asthma	smoking initiation	['rs4759229', 'rs6756212', 'rs1701704']	3	yes	0.00339649	0.0130615	0.13
asthma	autism spectrum disorder	['rs325485']	1	yes	0.000697022	0.0033108	0.05
asthma	eosinophilic esophagitis	['rs61894547', 'rs2155219', 'rs3806933', 'rs167769']	4	no	0.00558163	0.0198874	0.24
asthma	allergy	['rs4916533', 'rs10244416', 'rs27741', 'rs4833093', 'rs1048990', 'rs7936312', 'rs2025758', 'rs10795656', 'rs4801001', 'rs3787184', 'rs7137828', 'rs6489785', 'rs9290877', 'rs7936323', 'rs3749833', 'rs479844', 'rs1214598', 'rs11685995', 'rs7203459', 'rs34210653', 'rs2136016', 'rs4747846', 'rs61839660', 'rs12935657', 'rs12122629', 'rs7725052', 'rs113048054', 'rs74847330', 'rs4722758', 'rs2548992', '…	271	no	0	0	16.31
asthma	alopecia areata	['rs848', 'rs1701704', 'rs653178', 'rs2155219']	4	no	0.00664628	0.0229115	0.24
asthma	glomerular filtration rate	['rs550057', 'rs10774625']	2	yes	8.99797e-07	6.55554e-06	0.07
asthma	mathematical ability	['rs11171739', 'rs10876866']	2	yes	3.95056e-14	4.55887e-13	0.05
asthma	BMI-adjusted waist-hip ratio	['rs10152595', 'rs12491785', 'rs4842921', 'rs11213940', 'rs112104755', 'rs8103278', 'rs73504817', 'rs73084574', 'rs73086541']	9	yes	4.0565e-06	2.78106e-05	0.27
asthma	sleep duration	['rs174551']	1	yes	5.50203e-05	0.000326466	0.04
asthma	eosinophil percentage of granulocytes	['rs34173062', 'rs1942', 'rs760517', 'rs9889262', 'rs112401631', 'rs653178', 'rs7203459', 'rs34210653', 'rs2381416', 'rs1837253', 'rs10795656', 'rs10876864', 'rs61840192', 'rs1059513', 'rs61894547', 'rs4594881', 'rs7936323', 'rs34290285']	18	no	4.77138e-09	4.15906e-08	1.01
asthma	oligoarticular juvenile idiopathic arthritis	['rs8129030', 'rs2284033', 'rs7137828', 'rs6894249']	4	no	0.00218242	0.00894467	0.24
asthma	polyarticular juvenile idiopathic arthritis, rheumatoid factor negative	['rs8129030', 'rs2284033', 'rs7137828', 'rs6894249']	4	no	0.00218242	0.00894467	0.24
asthma	Eczema	['rs4916533', 'rs10244416', 'rs27741', 'rs62623446', 'rs1048990', 'rs4833093', 'rs2025758', 'rs17454584', 'rs59185885', 'rs3787184', 'rs7137828', 'rs6489785', 'rs7936312', 'rs7936323', 'rs4801001', 'rs3749833', 'rs2390314', 'rs9290877', 'rs479844', 'rs1214598', 'rs11685995', 'rs1342326', 'rs1689510', 'rs34210653', 'rs12956924', 'rs4747846', 'rs61839660', 'rs12935657', 'rs12122629', 'rs7725052', '…	284	no	0	0	15.63
asthma	a disintegrin and metalloproteinase with thrombospondin motifs 13	['rs12470864', 'rs2855812', 'rs7775228', 'rs2228145', 'rs550057', 'rs4129267', 'rs11065979']	7	yes	2.85998e-17	3.58575e-16	0.14
asthma	neutrophil percentage of granulocytes	['rs34173062', 'rs891058', 'rs760517', 'rs653178', 'rs28798705', 'rs7203459', 'rs34210653', 'rs2381416', 'rs1837253', 'rs10795656', 'rs10876864', 'rs61840192', 'rs1059513', 'rs4594881', 'rs12440045', 'rs7936323', 'rs34290285', 'rs55646091']	18	no	1.72854e-09	1.54818e-08	1.02
asthma	sum of eosinophil and basophil counts	['rs112401631', 'rs10795656', 'rs7936323', 'rs34290285', 'rs2033784', 'rs10667251', 'rs653178', 'rs705699', 'rs34210653', 'rs61840192', 'rs2296618', 'rs34173062', 'rs73072483', 'rs1057258', 'rs34332679', 'rs3785356', 'rs4821544', 'rs2381416', 'rs6021268', 'rs1059513', 'rs55646091']	21	no	9.45892e-11	9.17936e-10	1.17
asthma	eosinophil percentage of leukocytes	['rs8129030', 'rs112401631', 'rs10795656', 'rs7936323', 'rs34290285', 'rs760517', 'rs653178', 'rs7203459', 'rs34210653', 'rs61840192', 'rs4594881', 'rs34173062', 'rs1837253', 'rs62324212', 'rs2381416', 'rs10876864', 'rs6021268', 'rs1059513', 'rs61894547']	19	no	1.97231e-09	1.76113e-08	1.06
asthma	appendicular lean mass	['rs10876864']	1	no	0.00203084	0.00845837	0.05
asthma	atopic march	['rs479844', 'rs2155219']	2	no	0.00632651	0.0220113	0.12
asthma	heel bone mineral density	['rs13088318']	1	yes	4.1079e-21	5.63259e-20	0.02
asthma	atopic asthma	['rs3122929', 'rs41284471', 'rs2618070', 'rs35621564', 'rs34492353', 'rs13022699', 'rs62623446', 'rs72699185', 'rs2025758', 'rs7936312', 'rs7224548', 'rs2390314', 'rs117552144', 'rs3771175', 'rs34986765', 'rs1552994', 'rs705699', 'rs150260796', 'rs13263709', 'rs12935657', 'rs17775170', 'rs1444782', 'rs2289278', 'rs20541', 'rs141343442', 'rs61816761', 'rs2834787', 'rs34104805', 'rs3859192', 'rs175…	101	no	6.10011e-121	2.03023e-119	5.89
asthma	adult onset asthma	['rs3122929', 'rs1468790', 'rs7936312', 'rs13022699', 'rs59185885', 'rs17454584', 'rs3749833', 'rs3130490', 'rs705699', 'rs35032408', 'rs174583', 'rs35204956', 'rs56062135', 'rs56045941', 'rs4759229', 'rs827620', 'rs28635831', 'rs56389811', 'rs705700', 'rs58521088', 'rs140302846', 'rs72823641', 'rs146597587', 'rs12479210', 'rs10699671', 'rs115008099', 'rs2589561', 'rs17668708', 'rs7183955', 'rs30…	108	no	8.64012e-154	3.1164e-152	6.51
asthma	chronic rhinosinusitis	['rs1444782', 'rs34210653']	2	no	0.00187355	0.00787495	0.12
asthma	Nasal cavity polyp	['rs7302200', 'rs1837253', 'rs34210653', 'rs174535', 'rs10905284', 'rs2428494', 'rs1420101', 'rs1444782']	8	no	3.84671e-10	3.57431e-09	0.49
asthma	respiratory system disease	['rs3122929', 'rs2811387', 'rs1420466', 'rs3781094', 'rs112401631', 'rs72833417', 'rs35621564', 'rs1684466', 'rs11071559', 'rs7936312', 'rs12722547', 'rs115008099', 'rs59185885', 'rs17454584', 'rs2390314', 'rs11715524', 'rs4247364', 'rs117552144', 'rs4845604', 'rs3749833', 'rs34290285', 'rs479844', 'rs72743461', 'rs12123821', 'rs6687430', 'rs34712979', 'rs1689510', 'rs2197415', 'rs4129267', 'rs76…	67	no	3.0113e-88	8.41555e-87	4.04
primary biliary cirrhosis	biliary liver cirrhosis	['rs1372072', 'rs3745516', 'rs6974491', 'rs1598856', 'rs7404928', 'rs2069235', 'rs510372', 'rs2304256', 'rs911263', 'rs12531711', 'rs9268644', 'rs3790567', 'rs12697352', 'rs1054037', 'rs17129789', 'rs11556218', 'rs77871618', 'rs4795395', 'rs907092', 'rs10931468', 'rs2300747', 'rs6890853', 'rs6679356', 'rs17005934', 'rs3129887', 'rs4979462', 'rs4149576', 'rs12712133', 'rs2189521', 'rs137603', 'rs4…	80	yes	1.23101e-246	5.28649e-245	67.8
primary biliary cirrhosis	psoriasis	['rs11065979', 'rs7665090', 'rs2546890', 'rs34536443']	4	yes	0.00564846	0.020106	0.62
primary biliary cirrhosis	rheumatoid arthritis	['rs10931468', 'rs7574865', 'rs6920220', 'rs7404928', 'rs10488631', 'rs911263', 'rs12531711', 'rs34536443']	8	yes	3.76076e-07	2.83149e-06	1.32
primary biliary cirrhosis	multiple sclerosis	['rs1800693', 'rs2300747', 'rs7665090', 'rs1131265', 'rs2546890', 'rs6897932', 'rs2293370', 'rs694739', 'rs9591325', 'rs34536443']	10	yes	1.97008e-08	1.64481e-07	1.31
primary biliary cirrhosis	systemic lupus erythematosus	['rs11117433', 'rs7574865', 'rs6920220', 'rs1131265', 'rs9303277', 'rs10488631', 'rs2304256', 'rs911263', 'rs12531711', 'rs34536443']	10	yes	8.0451e-09	6.88157e-08	1.42
primary biliary cirrhosis	sarcoidosis	['rs694739', 'rs34536443']	2	yes	0.00166487	0.00711004	1.24
primary biliary cirrhosis	systemic scleroderma	['rs7574865', 'rs11724804', 'rs10488631', 'rs230534', 'rs9303277', 'rs12531711']	6	yes	1.87695e-08	1.57063e-07	2.54
primary biliary cirrhosis	hypothyroidism	['rs12697352', 'rs3807307', 'rs34536443']	3	yes	0.00235834	0.0096012	0.96
primary biliary cirrhosis	tetralogy of fallot	['rs11065987']	1	yes	0.00793829	0.0266502	0.81
primary biliary cirrhosis	Sjogren syndrome	['rs7574865', 'rs10168266', 'rs6933404']	3	yes	3.1024e-05	0.00019009	1.88
primary biliary cirrhosis	psoriasis vulgaris	['rs694739', 'rs34536443']	2	yes	0.00131755	0.00579408	1.28
primary biliary cirrhosis	oligoarticular juvenile idiopathic arthritis	['rs7775055', 'rs34536443']	2	yes	0.000791777	0.00367622	1.36
primary biliary cirrhosis	polyarticular juvenile idiopathic arthritis, rheumatoid factor negative	['rs7775055', 'rs34536443']	2	yes	0.000791777	0.00367622	1.36
primary biliary cirrhosis	systemic juvenile idiopathic arthritis	['rs7775055', 'rs34536443']	2	yes	0.00256463	0.0103319	1.16
primary biliary cirrhosis	diffuse scleroderma	['rs10488631']	1	yes	0.00793829	0.0266502	0.81
primary biliary cirrhosis	limited scleroderma	['rs11724804', 'rs10488631']	2	yes	0.000181355	0.000975518	1.53
primary biliary cirrhosis	HIV-associated neurocognitive disorder	['rs1859308']	1	yes	0.0118836	0.0374646	0.79
primary biliary cirrhosis	asymptomatic neurocognitive impairment	['rs1859308']	1	yes	0.00661967	0.0228413	0.82
primary biliary cirrhosis	autoimmune disease	['rs11117433', 'rs10931468', 'rs7574865', 'rs3807307', 'rs9591325', 'rs34536443']	6	yes	9.5411e-08	7.53613e-07	2.18
primary biliary cirrhosis	anti-centromere-antibody-positive systemic scleroderma	['rs10488631']	1	yes	0.00661967	0.0228413	0.82
primary biliary cirrhosis	anti-topoisomerase-I-antibody-positive systemic scleroderma	['rs10488631']	1	yes	0.00793829	0.0266502	0.81
primary biliary cirrhosis	candidemia	['rs492899']	1	yes	0.0105702	0.0340424	0.8
body mass index	systolic blood pressure	['rs1867485', 'rs4506565', 'rs7128099', 'rs11116045', 'rs7235440', 'rs701428', 'rs2198776', 'rs569434', 'rs2315656', 'rs3934285', 'rs199307', 'rs131788', 'rs7094131', 'rs7527203', 'rs17394429', 'rs60945108', 'rs2005', 'rs940274', 'rs17104363', 'rs13173682', 'rs6749331', 'rs2241941', 'rs10867921', 'rs17808461', 'rs1887867', 'rs7226408', 'rs7494064', 'rs2414208', 'rs9906595', 'rs13010639', 'rs11887…	942	yes	0	0	13.18
body mass index	diastolic blood pressure	['rs1867485', 'rs4506565', 'rs7128099', 'rs11116045', 'rs7235440', 'rs701428', 'rs2198776', 'rs569434', 'rs2315656', 'rs3934285', 'rs199307', 'rs131788', 'rs7094131', 'rs7527203', 'rs17394429', 'rs60945108', 'rs2005', 'rs940274', 'rs17104363', 'rs13173682', 'rs6749331', 'rs2241941', 'rs10867921', 'rs17808461', 'rs1887867', 'rs7226408', 'rs7494064', 'rs2414208', 'rs9906595', 'rs13010639', 'rs11887…	943	yes	0	0	14.74
body mass index	mean arterial pressure	['rs13390641', 'rs5219', 'rs17249754', 'rs4409766', 'rs11191580', 'rs11642015', 'rs12579302', 'rs309064', 'rs13107325']	9	no	0.00272237	0.0109014	0.16
body mass index	breast carcinoma	['rs17817449', 'rs12422552', 'rs3184504', 'rs1017226', 'rs113701136', 'rs6569648']	6	no	1.07361e-17	1.36003e-16	0.1
body mass index	obesity	['rs1867485', 'rs7128099', 'rs11116045', 'rs7235440', 'rs2198776', 'rs701428', 'rs569434', 'rs2315656', 'rs3934285', 'rs199307', 'rs7531118', 'rs131788', 'rs7094131', 'rs7527203', 'rs17394429', 'rs60945108', 'rs2005', 'rs17104363', 'rs13173682', 'rs6749331', 'rs2241941', 'rs10867921', 'rs17808461', 'rs1887867', 'rs7226408', 'rs7494064', 'rs2414208', 'rs9906595', 'rs13010639', 'rs11887277', 'rs177…	897	yes	0	0	17.09
body mass index	stroke	['rs629301', 'rs4506565', 'rs2980853', 'rs261332', 'rs3184504', 'rs12369179', 'rs478442', 'rs964184', 'rs7115242', 'rs2866611', 'rs16867253', 'rs780094', 'rs940274', 'rs562338', 'rs6759518', 'rs4905014', 'rs247617', 'rs13114738', 'rs2074755', 'rs1333049', 'rs17140821', 'rs765547', 'rs5744680', 'rs222826', 'rs7081476', 'rs7703051', 'rs11065987', 'rs4704221', 'rs7632505', 'rs760762', 'rs8082812', '…	46	no	2.44326e-19	3.21754e-18	0.88
body mass index	bone density	['rs1867485', 'rs7128099', 'rs11116045', 'rs7235440', 'rs2198776', 'rs701428', 'rs569434', 'rs2315656', 'rs3934285', 'rs199307', 'rs131788', 'rs7094131', 'rs7527203', 'rs17394429', 'rs60945108', 'rs2005', 'rs17104363', 'rs13173682', 'rs6749331', 'rs2241941', 'rs10867921', 'rs17808461', 'rs1887867', 'rs7226408', 'rs7494064', 'rs2414208', 'rs9906595', 'rs13010639', 'rs11887277', 'rs17798991', 'rs95…	843	yes	0	0	15.14
body mass index	lung adenocarcinoma	['rs34517439', 'rs3184504']	2	no	8.142e-06	5.38778e-05	0.04
body mass index	lung carcinoma	['rs34517439', 'rs8040868', 'rs3184504']	3	no	1.27979e-05	8.23069e-05	0.06
body mass index	squamous cell carcinoma	['rs34517439']	1	no	9.38001e-05	0.00053344	0.02
body mass index	hair color	['rs242132', 'rs79966207', 'rs111365807', 'rs1426654', 'rs34517439', 'rs6569648']	6	no	7.04487e-11	6.90529e-10	0.1
body mass index	HOMA-IR	['rs1867485', 'rs7128099', 'rs7235440', 'rs11116045', 'rs2198776', 'rs701428', 'rs569434', 'rs2315656', 'rs3934285', 'rs199307', 'rs131788', 'rs7094131', 'rs7527203', 'rs17394429', 'rs60945108', 'rs2005', 'rs17104363', 'rs13173682', 'rs6749331', 'rs2241941', 'rs10867921', 'rs17808461', 'rs1887867', 'rs7226408', 'rs7494064', 'rs2414208', 'rs9906595', 'rs13010639', 'rs11887277', 'rs17798991', 'rs95…	837	yes	0	0	16.37
body mass index	waist circumference	['rs1867485', 'rs7128099', 'rs7235440', 'rs11116045', 'rs701428', 'rs2198776', 'rs569434', 'rs2315656', 'rs3934285', 'rs199307', 'rs7531118', 'rs131788', 'rs7094131', 'rs7527203', 'rs17394429', 'rs60945108', 'rs62621197', 'rs2005', 'rs17104363', 'rs13173682', 'rs6749331', 'rs2241941', 'rs10867921', 'rs17808461', 'rs1887867', 'rs7226408', 'rs7494064', 'rs2414208', 'rs9906595', 'rs13010639', 'rs118…	967	yes	0	0	18.35
body mass index	chronic obstructive pulmonary disease	['rs10519203', 'rs8040868', 'rs8050136']	3	yes	3.20818e-19	4.2022e-18	0.05
body mass index	QT interval	['rs2968864']	1	no	6.78737e-06	4.53855e-05	0.02
body mass index	obsessive-compulsive disorder	['rs7531118']	1	yes	0.000128126	0.00071179	0.02
body mass index	eye color	['rs1426654']	1	no	0.000601689	0.00289364	0.02
body mass index	HOMA-B	['rs4506565', 'rs10830963', 'rs11605924', 'rs11920090', 'rs11558471', 'rs340874', 'rs2191349', 'rs7034200', 'rs174550', 'rs560887', 'rs10885122', 'rs11708067', 'rs4607517', 'rs1260326']	14	no	9.36229e-10	8.5209e-09	0.27
body mass index	Alzheimer's disease	['rs6857', 'rs1483121', 'rs4420638', 'rs17747324', 'rs2075650', 'rs62118504', 'rs4803750']	7	yes	3.9933e-15	4.74658e-14	0.12
body mass index	age at menopause	['rs16917237']	1	no	0.000186257	0.000998004	0.02
body mass index	HIV-1 infection	['rs947612']	1	no	3.16803e-07	2.40252e-06	0.02
body mass index	body height	['rs1867485', 'rs7128099', 'rs11116045', 'rs7235440', 'rs2198776', 'rs701428', 'rs569434', 'rs2315656', 'rs3934285', 'rs199307', 'rs131788', 'rs7094131', 'rs7527203', 'rs17394429', 'rs60945108', 'rs62621197', 'rs2005', 'rs17104363', 'rs13173682', 'rs6749331', 'rs2241941', 'rs10867921', 'rs17808461', 'rs1887867', 'rs7226408', 'rs7494064', 'rs2414208', 'rs9906595', 'rs13010639', 'rs11887277', 'rs17…	946	yes	5.65184e-262	2.47801e-260	10.07
body mass index	colorectal cancer	['rs11727676', 'rs11692435', 'rs3184504', 'rs7542665', 'rs73039434']	5	no	8.6152e-09	7.35204e-08	0.09
body mass index	crohn's disease	['rs34856868', 'rs780094', 'rs516246', 'rs2836754', 'rs3184504', 'rs921720', 'rs1728918', 'rs6667605', 'rs1260326', 'rs151181']	10	no	9.39996e-10	8.54987e-09	0.17
body mass index	vital capacity	['rs41313250', 'rs3751837', 'rs34811474', 'rs72681869', 'rs2322622', 'rs11012732', 'rs2145272', 'rs143384', 'rs6867471', 'rs41310284', 'rs13107325']	11	yes	8.22292e-10	7.50258e-09	0.19
body mass index	FEV/FEC ratio	['rs347551', 'rs8040868', 'rs7535528', 'rs10203482', 'rs12902602', 'rs10519203']	6	yes	2.95115e-60	6.92574e-59	0.07
body mass index	psoriasis	['rs3184504', 'rs671', 'rs34517439', 'rs1260326', 'rs12602912']	5	no	7.14858e-08	5.68316e-07	0.09
body mass index	late-onset Alzheimers disease	['rs4420638', 'rs2075650']	2	no	0.000295942	0.00152759	0.04
body mass index	hypertension	['rs17249754', 'rs4409766', 'rs11191580', 'rs12579302', 'rs13107325']	5	no	0.000286108	0.001481	0.09
body mass index	rheumatoid arthritis	['rs3783637', 'rs3184504']	2	no	8.50052e-10	7.74621e-09	0.04
body mass index	astigmatism	['rs7147503']	1	no	0.00373875	0.0141766	0.02
body mass index	prostate carcinoma	['rs11651052', 'rs3184504']	2	no	7.59162e-09	6.51269e-08	0.04
body mass index	skin pigmentation	['rs1426654']	1	no	0.00360144	0.01372	0.02
body mass index	multiple sclerosis	['rs3184504', 'rs7923837', 'rs942637']	3	no	3.33632e-12	3.49979e-11	0.05
body mass index	acute lymphoblastic leukemia	['rs3740540']	1	no	0.0025405	0.010246	0.02
body mass index	waist-hip ratio	['rs1867485', 'rs7128099', 'rs11116045', 'rs7235440', 'rs701428', 'rs2198776', 'rs569434', 'rs2315656', 'rs10923724', 'rs3934285', 'rs199307', 'rs131788', 'rs7094131', 'rs704061', 'rs17394429', 'rs60945108', 'rs62621197', 'rs7527203', 'rs2005', 'rs17104363', 'rs13173682', 'rs6749331', 'rs2241941', 'rs10867921', 'rs17808461', 'rs1887867', 'rs79817709', 'rs7226408', 'rs7494064', 'rs2414208', 'rs990…	974	yes	0	0	15.37
body mass index	lymphocyte count	['rs34811474', 'rs61754230', 'rs7740107', 'rs3184504', 'rs12075', 'rs998584', 'rs9904177', 'rs2954021', 'rs1260326', 'rs6569648']	10	yes	2.69863e-17	3.39217e-16	0.16
body mass index	cleft lip	['rs705704', 'rs12229654']	2	no	0.002376	0.00965432	0.04
body mass index	heart rate	['rs1867485', 'rs7128099', 'rs7235440', 'rs11116045', 'rs701428', 'rs2198776', 'rs569434', 'rs2315656', 'rs3934285', 'rs199307', 'rs131788', 'rs7094131', 'rs7527203', 'rs17394429', 'rs60945108', 'rs2005', 'rs17104363', 'rs13173682', 'rs6749331', 'rs2241941', 'rs10867921', 'rs17808461', 'rs1887867', 'rs7226408', 'rs7494064', 'rs2414208', 'rs9906595', 'rs13010639', 'rs11887277', 'rs17798991', 'rs95…	842	yes	0	0	15.64
body mass index	unipolar depression	['rs35107435', 'rs2568958', 'rs12128108', 'rs11191580', 'rs2546057', 'rs7531118', 'rs1620977', 'rs10965780']	8	yes	3.19545e-31	5.23425e-30	0.12
body mass index	attention deficit hyperactivity disorder	['rs12653396', 'rs7531118', 'rs11191580']	3	yes	1.26786e-10	1.21988e-09	0.05
body mass index	neurotic disorder	['rs1993709', 'rs977747', 'rs7942486', 'rs11022718', 'rs77335224', 'rs1501673', 'rs2111216', 'rs7869969']	8	yes	4.58273e-15	5.44278e-14	0.13
body mass index	parkinson's disease	['rs823114', 'rs2904880']	2	no	3.67286e-05	0.000223176	0.04
body mass index	mood disorder	['rs10965780']	1	yes	6.58259e-05	0.000386045	0.02
body mass index	red blood cell distribution width	['rs5744680', 'rs12973221', 'rs7185966', 'rs36023504', 'rs4420638', 'rs715', 'rs3184504', 'rs1126930', 'rs7726839', 'rs964184', 'rs3741380', 'rs1260326', 'rs2954021', 'rs1558902']	14	yes	8.84725e-12	9.11746e-11	0.23
body mass index	erythrocyte count	['rs1229984', 'rs780094', 'rs10761785', 'rs3184504', 'rs9633835', 'rs56356382', 'rs13107325']	7	yes	6.30524e-21	8.62934e-20	0.11
body mass index	hematocrit	['rs2980853', 'rs4506565', 'rs629301', 'rs261332', 'rs9942416', 'rs3184504', 'rs12369179', 'rs478442', 'rs964184', 'rs7115242', 'rs2866611', 'rs1260326', 'rs16867253', 'rs780094', 'rs940274', 'rs562338', 'rs6759518', 'rs4841134', 'rs671', 'rs4905014', 'rs247617', 'rs13114738', 'rs2074755', 'rs1333049', 'rs17140821', 'rs765547', 'rs7703051', 'rs7081476', 'rs5744680', 'rs222826', 'rs11065987', 'rs4…	51	no	1.0409e-10	1.0068e-09	0.95
body mass index	mean corpuscular hemoglobin concentration	['rs3184504', 'rs964184', 'rs671']	3	no	0.00207027	0.00855928	0.06
body mass index	mean corpuscular hemoglobin	['rs187649293', 'rs1229984', 'rs7903146', 'rs671', 'rs3184504', 'rs11042023', 'rs56356382']	7	yes	2.99355e-21	4.11235e-20	0.11
body mass index	coronary artery disease	['rs6905288', 'rs4420638', 'rs2281727', 'rs671', 'rs3184504', 'rs2814944', 'rs2820315', 'rs113230003', 'rs964184', 'rs16917237', 'rs3741380', 'rs1333049', 'rs2943634', 'rs2257129']	14	no	7.83812e-06	5.19373e-05	0.24
body mass index	uterine fibroid	['rs12484438']	1	no	0.00251093	0.0101491	0.02
body mass index	Abnormality of refraction	['rs12883788', 'rs1260326', 'rs13107325', 'rs4242244']	4	yes	2.87824e-07	2.19412e-06	0.07
body mass index	glucose tolerance test	['rs4841132', 'rs10423928', 'rs10830963', 'rs780094', 'rs2877716', 'rs1800437', 'rs6235', 'rs560887', 'rs12243326', 'rs1260326']	10	no	0.000121317	0.000676273	0.19
body mass index	alcohol dependence	['rs1229984', 'rs1421085', 'rs671', 'rs1260326', 'rs13107325']	5	no	0.0116471	0.0369179	0.09
body mass index	atrial fibrillation	['rs2980853', 'rs4506565', 'rs629301', 'rs261332', 'rs12369179', 'rs478442', 'rs964184', 'rs7115242', 'rs2866611', 'rs16867253', 'rs780094', 'rs940274', 'rs562338', 'rs6759518', 'rs4905014', 'rs247617', 'rs13114738', 'rs2074755', 'rs1333049', 'rs17140821', 'rs765547', 'rs7703051', 'rs7081476', 'rs5744680', 'rs222826', 'rs4704221', 'rs7632505', 'rs760762', 'rs8082812', 'rs1728918', 'rs12420422', '…	44	no	1.50795e-06	1.07614e-05	0.81
body mass index	ovarian carcinoma	['rs3184504']	1	no	3.0293e-06	2.09745e-05	0.02
body mass index	inflammatory bowel disease	['rs34856868', 'rs516246', 'rs3184504', 'rs921720', 'rs6667605', 'rs1260326', 'rs8049439']	7	no	0.000654716	0.00312709	0.13
body mass index	adolescent idiopathic scoliosis	['rs12149832', 'rs545608']	2	yes	6.9882e-30	1.10513e-28	0.03
body mass index	scoliosis	['rs12149832', 'rs545608']	2	yes	6.87916e-30	1.09024e-28	0.03
body mass index	smoking behavior	['rs657452', 'rs12454712', 'rs2820292', 'rs17405819', 'rs17001654', 'rs2371767', 'rs6762267', 'rs12885454', 'rs12446632', 'rs4256980', 'rs10182181', 'rs2481665', 'rs9400239', 'rs3810291', 'rs7138803', 'rs16851483', 'rs6556301', 'rs2173039', 'rs9925964', 'rs10968576', 'rs4787491', 'rs6794880', 'rs2245368', 'rs3101336', 'rs11191560', 'rs7164727', 'rs6091540', 'rs1516725', 'rs13107325', 'rs6265', 'r…	92	yes	5.23655e-05	0.000311597	1.51
body mass index	lean body mass	['rs1867485', 'rs7128099', 'rs11116045', 'rs7235440', 'rs701428', 'rs2198776', 'rs11160601', 'rs569434', 'rs2315656', 'rs3934285', 'rs199307', 'rs131788', 'rs7094131', 'rs7527203', 'rs17394429', 'rs60945108', 'rs2005', 'rs17104363', 'rs13173682', 'rs6749331', 'rs2241941', 'rs10867921', 'rs17808461', 'rs1887867', 'rs7226408', 'rs7494064', 'rs2414208', 'rs9906595', 'rs13010639', 'rs11887277', 'rs17…	862	yes	0	0	16.14
body mass index	brachial circumference	['rs157350', 'rs7590983', 'rs12658202', 'rs62621197', 'rs10220751', 'rs7158173', 'rs2780226', 'rs7792939', 'rs7214743', 'rs4787483', 'rs7948458', 'rs11205277', 'rs111251222', 'rs7513590', 'rs11792294', 'rs143384', 'rs34302357', 'rs9890032', 'rs1863080', 'rs41271299', 'rs9940317', 'rs7157940', 'rs201789', 'rs9954741', 'rs4976686']	25	no	5.44524e-31	8.87974e-30	0.49
body mass index	Tourette syndrome	['rs7531118', 'rs2504235']	2	yes	0.0034475	0.0132299	0.04
body mass index	coronary artery calcification	['rs4841132', 'rs10830963', 'rs947612', 'rs7161194', 'rs174547', 'rs174550', 'rs715', 'rs560887', 'rs964184', 'rs1333049', 'rs1260326']	11	yes	6.71246e-39	1.26672e-37	0.15
body mass index	platelet count	['rs1260326', 'rs3184504']	2	no	1.84361e-09	1.64822e-08	0.04
body mass index	leukocyte count	['rs34811474', 'rs61754230', 'rs7740107', 'rs3184504', 'rs12075', 'rs998584', 'rs9904177', 'rs2954021', 'rs1260326']	9	yes	1.23662e-15	1.49415e-14	0.15
body mass index	neuropsychological test	['rs34811474', 'rs2326017', 'rs1064608', 'rs2239647', 'rs11079849', 'rs13107325']	6	yes	0.000804064	0.00372853	0.11
body mass index	migraine disorder	['rs2274319', 'rs12681792']	2	no	0.00169408	0.00721586	0.04
body mass index	ankylosing spondylitis	['rs1260326', 'rs3184504']	2	no	9.3344e-07	6.79388e-06	0.04
body mass index	allergic rhinitis	['rs1064213']	1	no	1.54843e-09	1.39197e-08	0.02
body mass index	systemic lupus erythematosus	['rs17630235', 'rs11755393']	2	no	4.33618e-12	4.52917e-11	0.04
body mass index	DNA methylation	['rs5017416']	1	yes	1.67213e-09	1.50041e-08	0.02
body mass index	basophil count	['rs34811474', 'rs61754230', 'rs3184504', 'rs12075', 'rs9904177', 'rs998584', 'rs2954021', 'rs7740107', 'rs1260326']	9	yes	1.55696e-21	2.14893e-20	0.14
body mass index	monocyte count	['rs34811474', 'rs61754230', 'rs3184504', 'rs12075', 'rs9904177', 'rs998584', 'rs2954021', 'rs7740107', 'rs1260326']	9	yes	1.66424e-19	2.20753e-18	0.14
body mass index	neutrophil count	['rs34811474', 'rs61754230', 'rs7740107', 'rs3184504', 'rs12075', 'rs998584', 'rs9904177', 'rs2954021', 'rs1260326']	9	yes	3.44656e-17	4.3138e-16	0.14
body mass index	gout	['rs506338', 'rs11663816', 'rs62052820', 'rs2199936', 'rs780094', 'rs1481012', 'rs35198068', 'rs12955983', 'rs671', 'rs8050136', 'rs7305242', 'rs60808706', 'rs4148155', 'rs1260326']	14	no	0.0143017	0.0434332	0.25
body mass index	intelligence	['rs2008514', 'rs3101336', 'rs34417222', 'rs6927268', 'rs17522122', 'rs7531118', 'rs2239647', 'rs11079849', 'rs13107325', 'rs901630', 'rs10514303', 'rs134871', 'rs61754230', 'rs3817334', 'rs4130548', 'rs2650492', 'rs2920939', 'rs310333', 'rs78565420', 'rs3814883', 'rs2271928', 'rs1620977', 'rs8049439', 'rs177430', 'rs34811474', 'rs7319102', 'rs1046953', 'rs2904880', 'rs76114856', 'rs974471', 'rs9…	41	yes	7.87334e-23	1.10863e-21	0.54
body mass index	attempted suicide	['rs35107435']	1	yes	0.010702	0.0344211	0.02
body mass index	Alopecia	['rs34811474', 'rs613872', 'rs13107325']	3	yes	5.21283e-20	6.98414e-19	0.05
body mass index	androgenetic alopecia	['rs34811474', 'rs613872', 'rs13107325']	3	yes	4.84083e-20	6.49168e-19	0.05
body mass index	celiac disease	['rs3184504']	1	no	0.000128126	0.00071179	0.02
body mass index	BMI-adjusted waist circumference	['rs157350', 'rs10923724', 'rs72755233', 'rs12449442', 'rs7590983', 'rs12658202', 'rs13107325', 'rs7638389', 'rs6905288', 'rs62621197', 'rs732594', 'rs76895963', 'rs10220751', 'rs7158173', 'rs13330552', 'rs998584', 'rs762705', 'rs7734385', 'rs11892043', 'rs2780226', 'rs7792939', 'rs7214743', 'rs4787483', 'rs7948458', 'rs61876744', 'rs11205277', 'rs9954741', 'rs111251222', 'rs7513590', 'rs11792294…	54	yes	0.000251694	0.00131636	0.81
body mass index	hip circumference	['rs1867485', 'rs7128099', 'rs7235440', 'rs11116045', 'rs2198776', 'rs701428', 'rs569434', 'rs2315656', 'rs3934285', 'rs199307', 'rs7531118', 'rs131788', 'rs7094131', 'rs7527203', 'rs17394429', 'rs60945108', 'rs62621197', 'rs2005', 'rs17104363', 'rs13173682', 'rs6749331', 'rs2241941', 'rs10867921', 'rs13098327', 'rs17808461', 'rs1887867', 'rs7226408', 'rs7494064', 'rs2414208', 'rs9906595', 'rs130…	906	yes	0	0	17.24
body mass index	body weights and measures	['rs157350', 'rs7590983', 'rs12658202', 'rs62621197', 'rs10220751', 'rs7158173', 'rs2780226', 'rs7792939', 'rs7214743', 'rs4787483', 'rs7948458', 'rs11205277', 'rs111251222', 'rs7513590', 'rs11792294', 'rs143384', 'rs9890032', 'rs34302357', 'rs1863080', 'rs41271299', 'rs9940317', 'rs7157940', 'rs201789', 'rs9954741', 'rs4976686']	25	no	1.57402e-22	2.20362e-21	0.49
body mass index	body weight	['rs1867485', 'rs7128099', 'rs7235440', 'rs11116045', 'rs701428', 'rs2198776', 'rs569434', 'rs2315656', 'rs3934285', 'rs199307', 'rs7531118', 'rs774438745', 'rs131788', 'rs7094131', 'rs7527203', 'rs17394429', 'rs60945108', 'rs62621197', 'rs2005', 'rs17104363', 'rs13173682', 'rs6749331', 'rs2241941', 'rs10867921', 'rs12517906', 'rs17808461', 'rs1887867', 'rs7226408', 'rs7494064', 'rs2414208', 'rs9…	965	yes	0	0	18.3
body mass index	BMI-adjusted hip circumference	['rs157350', 'rs7590983', 'rs7223966', 'rs12658202', 'rs62621197', 'rs10220751', 'rs7158173', 'rs2780226', 'rs7792939', 'rs7214743', 'rs4787483', 'rs7948458', 'rs11205277', 'rs111251222', 'rs7513590', 'rs11792294', 'rs143384', 'rs9890032', 'rs34302357', 'rs1863080', 'rs41271299', 'rs9940317', 'rs7157940', 'rs201789', 'rs9954741', 'rs4976686']	26	no	0.00379797	0.0143455	0.49
body mass index	diabetes mellitus	['rs629301', 'rs4506565', 'rs2980853', 'rs261332', 'rs12369179', 'rs478442', 'rs964184', 'rs7115242', 'rs2866611', 'rs16867253', 'rs780094', 'rs940274', 'rs562338', 'rs6759518', 'rs4905014', 'rs247617', 'rs13114738', 'rs2074755', 'rs1333049', 'rs17140821', 'rs765547', 'rs5744680', 'rs222826', 'rs7081476', 'rs7703051', 'rs4704221', 'rs7632505', 'rs760762', 'rs8082812', 'rs1728918', 'rs12420422', '…	44	no	1.32772e-26	1.97592e-25	0.85
body mass index	circadian rhythm	['rs947088', 'rs1064213', 'rs1421085', 'rs12140153', 'rs41279738', 'rs11676272', 'rs9558942']	7	yes	2.43192e-07	1.86261e-06	0.12
body mass index	head circumference	['rs1867485', 'rs7128099', 'rs7235440', 'rs11116045', 'rs2198776', 'rs701428', 'rs569434', 'rs2315656', 'rs3934285', 'rs199307', 'rs131788', 'rs7094131', 'rs7527203', 'rs17394429', 'rs60945108', 'rs2005', 'rs17104363', 'rs13173682', 'rs6749331', 'rs2241941', 'rs10867921', 'rs17808461', 'rs1887867', 'rs7226408', 'rs7494064', 'rs2414208', 'rs9906595', 'rs13010639', 'rs11887277', 'rs17798991', 'rs95…	836	yes	0	0	16.41
body mass index	gestational age	['rs1867485', 'rs7128099', 'rs7235440', 'rs11116045', 'rs2198776', 'rs701428', 'rs569434', 'rs2315656', 'rs3934285', 'rs199307', 'rs131788', 'rs7094131', 'rs7527203', 'rs17394429', 'rs60945108', 'rs2005', 'rs17104363', 'rs13173682', 'rs6749331', 'rs2241941', 'rs10867921', 'rs17808461', 'rs1887867', 'rs7226408', 'rs7494064', 'rs2414208', 'rs9906595', 'rs13010639', 'rs11887277', 'rs17798991', 'rs95…	836	yes	0	0	16.2
body mass index	arm span	['rs1867485', 'rs7128099', 'rs7235440', 'rs11116045', 'rs2198776', 'rs701428', 'rs569434', 'rs2315656', 'rs3934285', 'rs199307', 'rs131788', 'rs7094131', 'rs7527203', 'rs17394429', 'rs60945108', 'rs2005', 'rs17104363', 'rs13173682', 'rs6749331', 'rs2241941', 'rs10867921', 'rs17808461', 'rs1887867', 'rs7226408', 'rs7494064', 'rs2414208', 'rs9906595', 'rs13010639', 'rs11887277', 'rs17798991', 'rs95…	836	yes	0	0	16.41
body mass index	energy expenditure	['rs1867485', 'rs7128099', 'rs7235440', 'rs11116045', 'rs2198776', 'rs701428', 'rs569434', 'rs2315656', 'rs3934285', 'rs199307', 'rs131788', 'rs7094131', 'rs7527203', 'rs17394429', 'rs60945108', 'rs2005', 'rs17104363', 'rs13173682', 'rs6749331', 'rs2241941', 'rs10867921', 'rs17808461', 'rs1887867', 'rs7226408', 'rs7494064', 'rs2414208', 'rs9906595', 'rs13010639', 'rs11887277', 'rs17798991', 'rs95…	836	yes	0	0	16.41
body mass index	respiratory quotient	['rs1867485', 'rs7128099', 'rs7235440', 'rs11116045', 'rs2198776', 'rs701428', 'rs569434', 'rs2315656', 'rs3934285', 'rs199307', 'rs131788', 'rs7094131', 'rs7527203', 'rs17394429', 'rs60945108', 'rs2005', 'rs17104363', 'rs13173682', 'rs6749331', 'rs2241941', 'rs10867921', 'rs17808461', 'rs1887867', 'rs7226408', 'rs7494064', 'rs2414208', 'rs9906595', 'rs13010639', 'rs11887277', 'rs17798991', 'rs95…	836	yes	0	0	16.41
body mass index	waist height ratio	['rs1867485', 'rs7128099', 'rs7235440', 'rs11116045', 'rs2198776', 'rs701428', 'rs569434', 'rs2315656', 'rs3934285', 'rs199307', 'rs131788', 'rs7094131', 'rs7527203', 'rs17394429', 'rs60945108', 'rs2005', 'rs17104363', 'rs13173682', 'rs6749331', 'rs2241941', 'rs10867921', 'rs17808461', 'rs1887867', 'rs7226408', 'rs7494064', 'rs2414208', 'rs9906595', 'rs13010639', 'rs11887277', 'rs17798991', 'rs95…	836	yes	0	0	16.41
body mass index	fat body mass	['rs1867485', 'rs7128099', 'rs7235440', 'rs11116045', 'rs701428', 'rs2198776', 'rs569434', 'rs2315656', 'rs3934285', 'rs199307', 'rs131788', 'rs7094131', 'rs7527203', 'rs17394429', 'rs60945108', 'rs2005', 'rs17104363', 'rs13173682', 'rs6749331', 'rs2241941', 'rs10867921', 'rs17808461', 'rs1887867', 'rs7226408', 'rs7494064', 'rs2414208', 'rs9906595', 'rs13010639', 'rs11887277', 'rs17798991', 'rs95…	837	yes	0	0	16.01
body mass index	birth weight	['rs1867485', 'rs7128099', 'rs11116045', 'rs7235440', 'rs2198776', 'rs701428', 'rs569434', 'rs2315656', 'rs3934285', 'rs199307', 'rs131788', 'rs7094131', 'rs7527203', 'rs17394429', 'rs60945108', 'rs2005', 'rs17104363', 'rs13173682', 'rs6749331', 'rs2241941', 'rs10867921', 'rs17808461', 'rs1887867', 'rs7226408', 'rs7494064', 'rs2414208', 'rs9906595', 'rs13010639', 'rs11887277', 'rs17798991', 'rs95…	847	yes	0	0	15.36
body mass index	energy intake	['rs1867485', 'rs7128099', 'rs7235440', 'rs11116045', 'rs2198776', 'rs701428', 'rs569434', 'rs2315656', 'rs3934285', 'rs199307', 'rs131788', 'rs7094131', 'rs7527203', 'rs17394429', 'rs60945108', 'rs2005', 'rs17104363', 'rs13173682', 'rs6749331', 'rs2241941', 'rs10867921', 'rs17808461', 'rs1887867', 'rs7226408', 'rs7494064', 'rs2414208', 'rs9906595', 'rs13010639', 'rs11887277', 'rs17798991', 'rs95…	838	yes	0	0	16.42
body mass index	physical activity	['rs1867485', 'rs7128099', 'rs7235440', 'rs11116045', 'rs2198776', 'rs701428', 'rs569434', 'rs2315656', 'rs3934285', 'rs199307', 'rs131788', 'rs7094131', 'rs7527203', 'rs17394429', 'rs60945108', 'rs2005', 'rs17104363', 'rs13173682', 'rs6749331', 'rs2241941', 'rs10867921', 'rs17808461', 'rs1887867', 'rs7226408', 'rs7494064', 'rs2414208', 'rs9906595', 'rs13010639', 'rs11887277', 'rs17798991', 'rs95…	840	yes	0	0	16.16
body mass index	body fat distribution	['rs2145270', 'rs254893', 'rs41310284', 'rs10486715', 'rs6560749', 'rs7895372', 'rs2159324', 'rs755109', 'rs72755233', 'rs11066587', 'rs1039302', 'rs2222328', 'rs62621197', 'rs10508517', 'rs55872725', 'rs613391', 'rs3846663', 'rs2635727', 'rs2225614', 'rs10518224', 'rs6909430', 'rs17157663', 'rs7561273', 'rs10928195', 'rs7396835', 'rs7069923', 'rs143384', 'rs10498712', 'rs10848704', 'rs6066084', …	37	no	7.42476e-14	8.40898e-13	0.71
body mass index	anorexia nervosa	['rs7531118']	1	yes	0.000566038	0.00273838	0.02
body mass index	self reported educational attainment	['rs10805383', 'rs117896175', 'rs7640424', 'rs10791830', 'rs11856579', 'rs1167827', 'rs10783779', 'rs55786114', 'rs2239647', 'rs613872', 'rs13107325', 'rs704061', 'rs329124', 'rs10169594', 'rs4130548', 'rs78648104', 'rs11683207', 'rs12089815', 'rs4557224', 'rs3814883', 'rs6575340', 'rs1620977', 'rs8049439', 'rs12431682', 'rs10192119', 'rs34811474', 'rs34720381', 'rs7319102', 'rs2725371', 'rs75608…	48	yes	3.89778e-26	5.77139e-25	0.6
body mass index	alcohol drinking	['rs4841132', 'rs1229984', 'rs1421085', 'rs7132908', 'rs7120820', 'rs12229654', 'rs2954021', 'rs1260326', 'rs13107325', 'rs780094', 'rs11692435', 'rs55872725', 'rs7185735', 'rs671', 'rs823114', 'rs7570971', 'rs10519203', 'rs11102001', 'rs2074356', 'rs12579302', 'rs61873510']	21	no	0.00205647	0.0085263	0.36
body mass index	heart failure	['rs629301', 'rs4506565', 'rs2980853', 'rs261332', 'rs12369179', 'rs478442', 'rs964184', 'rs7115242', 'rs2866611', 'rs16867253', 'rs780094', 'rs940274', 'rs562338', 'rs6759518', 'rs4905014', 'rs247617', 'rs13114738', 'rs2074755', 'rs1333049', 'rs17140821', 'rs765547', 'rs5744680', 'rs222826', 'rs7081476', 'rs7703051', 'rs4704221', 'rs7632505', 'rs760762', 'rs8082812', 'rs1728918', 'rs12420422', '…	44	no	2.31105e-12	2.44002e-11	0.83
body mass index	eosinophil count	['rs8176166', 'rs715', 'rs3184504', 'rs7249', 'rs964184', 'rs1260326']	6	no	2.81939e-20	3.80527e-19	0.1
body mass index	dental caries	['rs11676272', 'rs62106258']	2	no	0.00667225	0.0229794	0.04
body mass index	visceral:subcutaneous adipose tissue ratio	['rs6789987', 'rs912056', 'rs7374732', 'rs6689335', 'rs8106493', 'rs2842895', 'rs1316952', 'rs1048497', 'rs11620399']	9	no	0.000987923	0.00449709	0.18
body mass index	smoking initiation	['rs329124', 'rs12770228', 'rs9277988', 'rs6050446', 'rs1030015', 'rs11692435', 'rs62106258', 'rs2049045', 'rs1514175', 'rs4759229', 'rs113230003', 'rs10858334', 'rs6265']	13	yes	4.2528e-06	2.90611e-05	0.23
body mass index	smoking cessation	['rs2049045', 'rs329120']	2	yes	1.37265e-06	9.8583e-06	0.04
body mass index	sclerosing cholangitis	['rs1260326', 'rs3184504']	2	no	3.413e-05	0.000208163	0.04
body mass index	psychomotor performance	['rs4420638', 'rs2075650']	2	no	0.00294572	0.0116116	0.04
body mass index	autism spectrum disorder	['rs1452075', 'rs11191580', 'rs7531118', 'rs353547', 'rs1620977']	5	yes	8.64395e-09	7.37227e-08	0.09
body mass index	hypothyroidism	['rs3184504']	1	no	0.000395343	0.00197793	0.02
body mass index	Ischemic stroke	['rs3184504']	1	no	0.000857846	0.00396037	0.02
body mass index	allergy	['rs1064213']	1	no	1.06407e-06	7.71782e-06	0.02
body mass index	peripheral arterial disease	['rs7903146', 'rs4239020', 'rs2296172']	3	no	0.0145555	0.0440941	0.06
body mass index	glomerular filtration rate	['rs6968554', 'rs77495508', 'rs34720381', 'rs700750', 'rs780094', 'rs59646751', 'rs6973656', 'rs7740107', 'rs72817412', 'rs715', 'rs6809651', 'rs1260326', 'rs10513801']	13	yes	1.92116e-13	2.12649e-12	0.21
body mass index	mathematical ability	['rs10858334', 'rs34811474', 'rs2725371', 'rs1492014', 'rs6870983', 'rs11683207', 'rs2837992', 'rs1167827', 'rs10954772', 'rs12653396', 'rs55786114', 'rs7749708', 'rs6575340', 'rs8024137', 'rs2239647', 'rs613872', 'rs13107325']	17	yes	1.50977e-30	2.42424e-29	0.24
body mass index	cancer	['rs629301', 'rs4506565', 'rs2980853', 'rs261332', 'rs3184504', 'rs12369179', 'rs478442', 'rs964184', 'rs7115242', 'rs2866611', 'rs16867253', 'rs780094', 'rs940274', 'rs562338', 'rs6759518', 'rs4905014', 'rs247617', 'rs13114738', 'rs2074755', 'rs1333049', 'rs17140821', 'rs765547', 'rs5744680', 'rs222826', 'rs7081476', 'rs7703051', 'rs4704221', 'rs7632505', 'rs760762', 'rs8082812', 'rs1728918', 'r…	45	no	2.3884e-33	4.08595e-32	0.88
body mass index	cleft palate	['rs705704', 'rs12229654']	2	no	0.00474133	0.0172588	0.04
body mass index	Myopia	['rs12883788']	1	no	1.99038e-05	0.000124934	0.02
body mass index	reticulocyte count	['rs7133378', 'rs12454712', 'rs3184504', 'rs964184', 'rs998584', 'rs1260326']	6	no	5.1408e-06	3.48044e-05	0.11
body mass index	HIV infection	['rs7923837']	1	no	9.91721e-06	6.48627e-05	0.02
body mass index	body fat percentage	['rs6545714', 'rs1421085', 'rs9320823', 'rs11866219', 'rs13107325', 'rs7282639', 'rs6567160', 'rs7845090', 'rs7133378', 'rs571835655', 'rs55872725', 'rs41279738', 'rs879620', 'rs10968577', 'rs1558902', 'rs6857', 'rs61969510', 'rs10930502', 'rs1800437', 'rs9906944', 'rs4410328', 'rs13130484', 'rs12140153', 'rs757318', 'rs62104180', 'rs1834144', 'rs543874']	27	yes	2.22364e-11	2.25193e-10	0.52
body mass index	platelet crit	['rs4420638', 'rs1260326', 'rs715', 'rs3184504']	4	no	0.00333829	0.0128919	0.07
body mass index	BMI-adjusted waist-hip ratio	['rs2744948', 'rs2845885', 'rs6012059', 'rs12454712', 'rs12369179', 'rs10923724', 'rs9469913', 'rs13107325', 'rs6905288', 'rs13424740', 'rs62621197', 'rs732594', 'rs9955190', 'rs7133378', 'rs998584', 'rs7607980', 'rs12328675', 'rs762705', 'rs2371767', 'rs2820436', 'rs17023223', 'rs7903146', 'rs61876744', 'rs1635853', 'rs2274319', 'rs143384', 'rs2590838', 'rs61806235', 'rs11727676', 'rs4420638', '…	39	yes	3.90816e-11	3.91458e-10	0.57
body mass index	sleep duration	['rs75641275', 'rs6905288', 'rs6857', 'rs3846663', 'rs12140153', 'rs964184', 'rs7607980', 'rs1260326', 'rs13107325']	9	yes	7.58798e-09	6.51269e-08	0.15
body mass index	platelet component distribution width	['rs964184']	1	no	0.000413539	0.00205842	0.02
body mass index	eosinophil percentage of granulocytes	['rs715']	1	no	0.00127209	0.00561097	0.02
body mass index	memory performance	['rs6857', 'rs4420638']	2	no	0.00667225	0.0229794	0.04
body mass index	Eczema	['rs1064213', 'rs1448190', 'rs676387', 'rs13107325']	4	no	9.47146e-08	7.48921e-07	0.07
body mass index	colorectal adenoma	['rs11727676']	1	yes	0.00520563	0.0187577	0.02
body mass index	a disintegrin and metalloproteinase with thrombospondin motifs 13	['rs629301', 'rs6234', 'rs2075803', 'rs516246', 'rs701428', 'rs4420638', 'rs10269783', 'rs3919627', 'rs3184504', 'rs74447607', 'rs4988235', 'rs12075', 'rs964184', 'rs2781668']	14	yes	8.04888e-59	1.87092e-57	0.17
body mass index	colorectal health	['rs2075466']	1	no	0.0107614	0.0345441	0.02
body mass index	insomnia	['rs1064939', 'rs1064213', 'rs6457796', 'rs1536053', 'rs12251016', 'rs1861412', 'rs1620977']	7	yes	0.000844622	0.00390178	0.13
body mass index	squamous cell lung carcinoma	['rs8040868', 'rs3184504']	2	no	0.00167945	0.00716189	0.04
body mass index	cognitive impairment	['rs6857']	1	yes	0.0153525	0.0461183	0.02
body mass index	parental longevity	['rs12770228', 'rs4420638', 'rs2183947', 'rs6944634', 'rs3184504', 'rs17724992', 'rs11126666', 'rs17630235']	8	no	0.00616716	0.0215593	0.15
body mass index	height-adjusted body mass index	['rs1558902', 'rs11676272']	2	yes	0.00294572	0.0116116	0.04
body mass index	autoimmune disease	['rs1443438']	1	no	0.00257906	0.0103815	0.02
body mass index	eosinophil percentage of leukocytes	['rs715']	1	no	0.000574005	0.00277458	0.02
body mass index	lymphocyte percentage of leukocytes	['rs2954021']	1	no	0.00760194	0.0257632	0.02
body mass index	appendicular lean mass	['rs12193797', 'rs76895963', 'rs3810291', 'rs2710323', 'rs261967', 'rs62106258', 'rs11664704', 'rs1121980', 'rs72755233', 'rs17343290', 'rs143384', 'rs7740107', 'rs1260326', 'rs2307022']	14	no	0.00717255	0.0244779	0.25
body mass index	family history of Alzheimerâ€™s disease	['rs62118504']	1	yes	2.07658e-06	1.4627e-05	0.02
body mass index	risk-taking behaviour	['rs6762267', 'rs1229984', 'rs891124', 'rs13107325', 'rs74715904', 'rs2920939', 'rs4270551', 'rs2049045', 'rs6512302', 'rs7817124', 'rs12363232', 'rs76513770', 'rs33429', 'rs56081191', 'rs35914833', 'rs6265']	16	yes	0.00091097	0.00417797	0.28
body mass index	heel bone mineral density	['rs1048932', 'rs57292959', 'rs1229984', 'rs34811474', 'rs11778934', 'rs76895963', 'rs3829849', 'rs72813180', 'rs1045706', 'rs111251222', 'rs998584', 'rs1564981', 'rs7187250', 'rs12714415']	14	yes	1.5614e-49	3.32342e-48	0.18
body mass index	family history of lung cancer	['rs8040868']	1	no	0.0153449	0.0461135	0.02
body mass index	atopic asthma	['rs3003612']	1	no	0.000399837	0.00199768	0.02
body mass index	diverticular disease	['rs11727676', 'rs6733972']	2	no	0.013159	0.0405258	0.04
body mass index	household income	['rs3087523', 'rs329120', 'rs1566085', 'rs12089815', 'rs13002946', 'rs7924036', 'rs56081191', 'rs613872', 'rs1620977']	9	yes	0.00455785	0.0166905	0.16
body height	systolic blood pressure	['rs1867485', 'rs7128099', 'rs11116045', 'rs7235440', 'rs701428', 'rs2198776', 'rs569434', 'rs2315656', 'rs3934285', 'rs199307', 'rs131788', 'rs7094131', 'rs7527203', 'rs17394429', 'rs60945108', 'rs2005', 'rs17104363', 'rs13173682', 'rs6749331', 'rs2241941', 'rs10867921', 'rs17808461', 'rs1887867', 'rs7226408', 'rs7494064', 'rs2414208', 'rs9906595', 'rs13010639', 'rs11887277', 'rs17798991', 'rs73…	903	yes	0	0	12.32
body height	diastolic blood pressure	['rs1867485', 'rs7128099', 'rs11116045', 'rs7235440', 'rs701428', 'rs2198776', 'rs569434', 'rs2315656', 'rs3934285', 'rs199307', 'rs131788', 'rs7094131', 'rs7527203', 'rs17394429', 'rs60945108', 'rs2005', 'rs17104363', 'rs13173682', 'rs4709746', 'rs6749331', 'rs2241941', 'rs10867921', 'rs17808461', 'rs1887867', 'rs7226408', 'rs7494064', 'rs2414208', 'rs9906595', 'rs13010639', 'rs11887277', 'rs177…	891	yes	0	0	13.51
body height	mean arterial pressure	['rs1173727', 'rs13390641', 'rs9292468', 'rs1173771', 'rs10059884', 'rs309064', 'rs13107325']	7	no	0.000188208	0.00100735	0.12
body height	breast carcinoma	['rs7223535', 'rs9379084', 'rs11205303', 'rs310291', 'rs3184504', 'rs3853291', 'rs6569648']	7	no	1.73998e-17	2.19468e-16	0.11
body height	obesity	['rs1867485', 'rs7128099', 'rs11116045', 'rs7235440', 'rs2198776', 'rs701428', 'rs569434', 'rs2315656', 'rs3934285', 'rs199307', 'rs131788', 'rs7094131', 'rs7527203', 'rs17394429', 'rs60945108', 'rs2005', 'rs17104363', 'rs13173682', 'rs6749331', 'rs2241941', 'rs10867921', 'rs17808461', 'rs1887867', 'rs7226408', 'rs7494064', 'rs2414208', 'rs9906595', 'rs13010639', 'rs11887277', 'rs17798991', 'rs95…	842	yes	0	0	15.44
body height	bone density	['rs1867485', 'rs7128099', 'rs11116045', 'rs7235440', 'rs2198776', 'rs701428', 'rs569434', 'rs2315656', 'rs3934285', 'rs199307', 'rs131788', 'rs7094131', 'rs7527203', 'rs17394429', 'rs60945108', 'rs2005', 'rs17104363', 'rs13173682', 'rs6749331', 'rs2241941', 'rs10867921', 'rs17808461', 'rs1887867', 'rs7226408', 'rs7494064', 'rs2414208', 'rs9906595', 'rs13010639', 'rs11887277', 'rs17798991', 'rs95…	845	yes	0	0	14.79
body height	lung adenocarcinoma	['rs34517439', 'rs3184504', 'rs17391694']	3	no	3.49577e-05	0.000213034	0.05
body height	lung carcinoma	['rs3184504', 'rs34517439', 'rs8040868', 'rs17391694']	4	no	3.2729e-05	0.000199951	0.07
body height	squamous cell carcinoma	['rs34517439', 'rs17391694']	2	no	0.000415455	0.00206655	0.04
body height	hair color	['rs1060435', 'rs17181956', 'rs9809116', 'rs8102380', 'rs34517439', 'rs6569648']	6	no	2.33718e-11	2.36365e-10	0.1
body height	HOMA-IR	['rs1867485', 'rs7128099', 'rs7235440', 'rs11116045', 'rs2198776', 'rs701428', 'rs569434', 'rs2315656', 'rs3934285', 'rs199307', 'rs131788', 'rs7094131', 'rs7527203', 'rs17394429', 'rs60945108', 'rs2005', 'rs17104363', 'rs13173682', 'rs6749331', 'rs2241941', 'rs10867921', 'rs17808461', 'rs1887867', 'rs7226408', 'rs7494064', 'rs2414208', 'rs9906595', 'rs13010639', 'rs11887277', 'rs17798991', 'rs95…	837	yes	0	0	15.91
body height	bipolar disorder	['rs3843751', 'rs3845817']	2	yes	5.10391e-23	7.21445e-22	0.03
body height	atopic eczema	['rs16948048']	1	no	0.00171233	0.00728512	0.02
body height	waist circumference	['rs1867485', 'rs7128099', 'rs7235440', 'rs11116045', 'rs701428', 'rs2198776', 'rs569434', 'rs2315656', 'rs3934285', 'rs199307', 'rs131788', 'rs7094131', 'rs7527203', 'rs17394429', 'rs60945108', 'rs62621197', 'rs2005', 'rs17104363', 'rs13173682', 'rs6749331', 'rs2241941', 'rs10867921', 'rs17808461', 'rs1887867', 'rs7226408', 'rs7494064', 'rs2414208', 'rs9906595', 'rs13010639', 'rs11887277', 'rs17…	910	yes	0	0	16.62
body height	chronic obstructive pulmonary disease	['rs8040868', 'rs8756', 'rs34651']	3	yes	1.0264e-19	1.36642e-18	0.05
body height	QT interval	['rs246185']	1	no	4.63054e-06	3.14516e-05	0.02
body height	venous thromboembolism	['rs13044899']	1	no	2.09707e-06	1.47642e-05	0.02
body height	Alzheimer's disease	['rs314277', 'rs4420638', 'rs7207400', 'rs1936246']	4	yes	1.10573e-18	1.43295e-17	0.06
body height	age at menopause	['rs314277', 'rs395962', 'rs2277339']	3	no	0.00580795	0.020524	0.06
body height	colorectal cancer	['rs73039434', 'rs61776719', 'rs3184504', 'rs4360494']	4	no	6.52144e-10	5.99498e-09	0.07
body height	crohn's disease	['rs34856868', 'rs2581828', 'rs780094', 'rs516246', 'rs1182188', 'rs3184504', 'rs724016', 'rs35874463', 'rs921720', 'rs1260326', 'rs281379', 'rs17391694']	12	no	6.76068e-09	5.83746e-08	0.2
body height	vital capacity	['rs34093919', 'rs3791679', 'rs1000972', 'rs4252548', 'rs117642368', 'rs6918725', 'rs2179687', 'rs13107325', 'rs7916441', 'rs73148102', 'rs2812208', 'rs1388242', 'rs1074765', 'rs2079795', 'rs9435733', 'rs10283100', 'rs8067165', 'rs7155279', 'rs34811474', 'rs6977416', 'rs7926971', 'rs12198986', 'rs143384', 'rs17134767', 'rs4337252', 'rs1472565', 'rs2284746', 'rs2145272', 'rs187799739', 'rs2294214']	30	yes	0.00993383	0.0321838	0.5
body height	FEV/FEC ratio	['rs34093919', 'rs8040868', 'rs3791679', 'rs56104880', 'rs141942982', 'rs5742915', 'rs7971674', 'rs764129', 'rs4905875', 'rs28929474', 'rs9435733', 'rs7753012', 'rs9438876', 'rs2270894', 'rs17531405', 'rs1890995', 'rs2284746', 'rs2234962', 'rs3778519']	19	yes	3.43622e-47	7.13758e-46	0.23
body height	psoriasis	['rs1182188', 'rs2778031', 'rs2066807', 'rs671', 'rs3184504', 'rs35874463', 'rs2066808', 'rs34517439', 'rs1260326']	9	no	1.05129e-05	6.85174e-05	0.16
body height	late-onset Alzheimers disease	['rs4420638']	1	no	2.95992e-05	0.000182122	0.02
body height	hypertension	['rs1173727', 'rs1173771', 'rs13107325', 'rs1126464']	4	no	4.58479e-05	0.000274937	0.07
body height	rheumatoid arthritis	['rs3783637', 'rs6457620', 'rs3184504']	3	no	3.24476e-09	2.85726e-08	0.05
body height	prostate carcinoma	['rs6763931', 'rs3184504']	2	no	5.34817e-09	4.64799e-08	0.04
body height	skin pigmentation	['rs138420351', 'rs2294214']	2	no	0.0130929	0.0403732	0.04
body height	multiple sclerosis	['rs3184504']	1	no	5.26582e-15	6.23385e-14	0.02
body height	acute lymphoblastic leukemia	['rs3740540']	1	no	0.00170307	0.00725204	0.02
body height	waist-hip ratio	['rs1867485', 'rs7128099', 'rs11116045', 'rs7235440', 'rs701428', 'rs2198776', 'rs569434', 'rs2315656', 'rs3934285', 'rs199307', 'rs131788', 'rs7094131', 'rs7527203', 'rs17394429', 'rs60945108', 'rs62621197', 'rs7213608', 'rs2005', 'rs17104363', 'rs13173682', 'rs6749331', 'rs2241941', 'rs10867921', 'rs17738166', 'rs1887867', 'rs17808461', 'rs7226408', 'rs7494064', 'rs2414208', 'rs9906595', 'rs130…	889	yes	0	0	13.54
body height	lymphocyte count	['rs7713145', 'rs34811474', 'rs2853946', 'rs488621', 'rs5112', 'rs7740107', 'rs1042725', 'rs3184504', 'rs12075', 'rs445', 'rs4807462', 'rs3795503', 'rs1260326', 'rs1047891', 'rs6569648']	15	yes	2.97579e-14	3.44213e-13	0.23
body height	cleft lip	['rs10512248']	1	no	0.000412069	0.0020518	0.02
body height	heart rate	['rs1867485', 'rs7128099', 'rs7235440', 'rs11116045', 'rs701428', 'rs2198776', 'rs569434', 'rs2315656', 'rs3934285', 'rs199307', 'rs131788', 'rs7094131', 'rs7527203', 'rs17394429', 'rs60945108', 'rs2005', 'rs17104363', 'rs13173682', 'rs6749331', 'rs2241941', 'rs10867921', 'rs17808461', 'rs1887867', 'rs7226408', 'rs7494064', 'rs2414208', 'rs9906595', 'rs13010639', 'rs11887277', 'rs17798991', 'rs95…	836	yes	0	0	15.1
body height	unipolar depression	['rs537160']	1	yes	7.57749e-42	1.48349e-40	0.01
body height	neurotic disorder	['rs10019221']	1	yes	1.25046e-23	1.77956e-22	0.02
body height	parkinson's disease	['rs823118']	1	no	2.06965e-06	1.45851e-05	0.02
body height	QRS complex	['rs9912468', 'rs4549631']	2	no	0.0133035	0.0408421	0.04
body height	QRS duration	['rs9912468', 'rs4549631']	2	no	0.00239253	0.00971879	0.04
body height	red blood cell distribution width	['rs11556924', 'rs3218036', 'rs34651', 'rs9314323', 'rs4420638', 'rs3184504', 'rs1885486', 'rs2277339', 'rs7726839', 'rs66969865', 'rs4360494', 'rs1260326', 'rs9623', 'rs28673728']	14	yes	2.30894e-12	2.43955e-11	0.22
body height	erythrocyte count	['rs3184504', 'rs9841945', 'rs10165255', 'rs117642368', 'rs6918725', 'rs74929147', 'rs13107325', 'rs5745297', 'rs865923', 'rs7952436', 'rs780094', 'rs3020623', 'rs679228', 'rs12614953', 'rs1319012', 'rs531184891', 'rs6484504', 'rs36225153', 'rs12661188', 'rs2277339', 'rs6415788', 'rs7557989']	22	yes	4.29085e-11	4.29496e-10	0.34
body height	hematocrit	['rs780094', 'rs4420638', 'rs174547', 'rs671', 'rs3184504', 'rs7740107', 'rs1260326', 'rs6415788']	8	no	0.0063255	0.0220113	0.14
body height	mean corpuscular hemoglobin concentration	['rs3184504', 'rs671', 'rs201794926']	3	no	0.0021404	0.00880451	0.05
body height	mean corpuscular hemoglobin	['rs4894797', 'rs2072153', 'rs671', 'rs3184504', 'rs115560420', 'rs1279683', 'rs2277339', 'rs6121246', 'rs74929147', 'rs1047891']	10	yes	2.59784e-19	3.41804e-18	0.15
body height	coronary artery disease	['rs606452', 'rs11556924', 'rs59950280', 'rs13734', 'rs4420638', 'rs459193', 'rs2814993', 'rs671', 'rs67807996', 'rs61776719', 'rs3918226', 'rs3184504', 'rs659418', 'rs16948048', 'rs57265257', 'rs12740374', 'rs10818576', 'rs9469890']	18	no	0.000183861	0.000986973	0.3
body height	coronary heart disease	['rs3184504', 'rs61776719', 'rs659418', 'rs16948048', 'rs57265257', 'rs59950280', 'rs780094', 'rs13734', 'rs671', 'rs67807996', 'rs10818576', 'rs606452', 'rs11556924', 'rs3918226', 'rs9469890', 'rs4420638', 'rs174547', 'rs459193', 'rs2814993', 'rs12740374']	20	no	0.000102058	0.000577041	0.33
body height	uterine fibroid	['rs138420351', 'rs2131371']	2	no	0.0093267	0.0304799	0.04
body height	Abnormality of refraction	['rs9824877', 'rs74764079', 'rs9217', 'rs1260326', 'rs13107325']	5	yes	7.55459e-07	5.53978e-06	0.09
body height	alcohol dependence	['rs1260326', 'rs671', 'rs13107325']	3	no	0.000538233	0.00261076	0.05
body height	atrial fibrillation	['rs4420638', 'rs174547', 'rs780094', 'rs4743034']	4	no	1.1972e-05	7.72666e-05	0.07
body height	ovarian carcinoma	['rs3184504']	1	no	2.05195e-06	1.44744e-05	0.02
body height	inflammatory bowel disease	['rs34856868', 'rs1182188', 'rs516246', 'rs3184504', 'rs921720', 'rs1260326']	6	no	9.05866e-05	0.000516369	0.11
body height	adolescent idiopathic scoliosis	['rs6570507', 'rs10739217', 'rs11205303', 'rs7741741']	4	yes	4.83745e-28	7.48042e-27	0.06
body height	scoliosis	['rs6570507', 'rs10739217', 'rs11205303', 'rs7741741']	4	yes	4.77069e-28	7.38499e-27	0.06
body height	smoking behavior	['rs11082304', 'rs3791679', 'rs1150668', 'rs11144688', 'rs1167827', 'rs2638953', 'rs13107325', 'rs13210323', 'rs6567160', 'rs12330322', 'rs4886782', 'rs3760318', 'rs6570507', 'rs28929474', 'rs7697556', 'rs395962', 'rs822531', 'rs2274432', 'rs473902', 'rs1776897', 'rs11205277', 'rs7162542', 'rs7141420', 'rs459193', 'rs1812175', 'rs1884897', 'rs7801581']	27	yes	8.02545e-07	5.8733e-06	0.43
body height	coffee consumption	['rs1260326', 'rs671']	2	no	0.00938742	0.0306578	0.04
body height	lean body mass	['rs1867485', 'rs7128099', 'rs11116045', 'rs7235440', 'rs701428', 'rs2198776', 'rs569434', 'rs6711710', 'rs2315656', 'rs3934285', 'rs199307', 'rs131788', 'rs7094131', 'rs7527203', 'rs17394429', 'rs60945108', 'rs76307059', 'rs2005', 'rs17104363', 'rs13173682', 'rs6749331', 'rs2241941', 'rs10867921', 'rs17808461', 'rs1887867', 'rs7226408', 'rs7494064', 'rs2414208', 'rs9906595', 'rs13010639', 'rs118…	879	yes	0	0	16.06
body height	brachial circumference	['rs157350', 'rs7590983', 'rs12658202', 'rs62621197', 'rs10220751', 'rs7158173', 'rs2780226', 'rs7792939', 'rs7214743', 'rs4787483', 'rs7948458', 'rs11205277', 'rs111251222', 'rs7513590', 'rs11792294', 'rs143384', 'rs34302357', 'rs9890032', 'rs1863080', 'rs41271299', 'rs9940317', 'rs7157940', 'rs201789', 'rs9954741', 'rs4976686']	25	no	1.06637e-30	1.71982e-29	0.48
body height	coronary artery calcification	['rs10830963', 'rs1260326', 'rs1047891', 'rs174547']	4	yes	6.23095e-49	1.31478e-47	0.05
body height	platelet count	['rs11082304', 'rs11556924', 'rs459193', 'rs9809116', 'rs3184504', 'rs10058074', 'rs1260326', 'rs1047891']	8	no	2.40046e-05	0.00014914	0.14
body height	leukocyte count	['rs7713145', 'rs34811474', 'rs2853946', 'rs488621', 'rs5112', 'rs7740107', 'rs1042725', 'rs3184504', 'rs12075', 'rs445', 'rs4807462', 'rs3795503', 'rs1260326', 'rs1047891']	14	yes	1.20757e-12	1.28702e-11	0.22
body height	neuropsychological test	['rs10189857', 'rs34811474', 'rs13107325']	3	yes	6.02639e-06	4.04447e-05	0.05
body height	ankylosing spondylitis	['rs1260326', 'rs35874463', 'rs1182188', 'rs3184504']	4	no	2.39652e-05	0.000148959	0.07
body height	puberty	['rs1514174', 'rs1150668', 'rs11249608', 'rs11156429', 'rs17541203', 'rs281379', 'rs7759938', 'rs7751505', 'rs786425', 'rs1662853', 'rs4959027', 'rs10980926', 'rs1172294', 'rs823094', 'rs7628864', 'rs4788196', 'rs12122440', 'rs2090409', 'rs4764124', 'rs11225148', 'rs9469890', 'rs3118906', 'rs10780944', 'rs7953508']	24	yes	7.80248e-31	1.26393e-29	0.46
body height	allergic rhinitis	['rs3918226']	1	no	1.07626e-09	9.75293e-09	0.02
body height	systemic lupus erythematosus	['rs1635852']	1	no	1.05173e-13	1.18474e-12	0.02
body height	basophil count	['rs34811474', 'rs7713145', 'rs2853946', 'rs11556924', 'rs488621', 'rs5112', 'rs7740107', 'rs1042725', 'rs3184504', 'rs12075', 'rs445', 'rs4807462', 'rs3795503', 'rs1260326', 'rs1047891']	15	yes	1.88817e-17	2.37955e-16	0.23
body height	monocyte count	['rs34811474', 'rs7713145', 'rs3795503', 'rs2853946', 'rs488621', 'rs5112', 'rs73057397', 'rs1042725', 'rs45474992', 'rs3184504', 'rs12075', 'rs445', 'rs4807462', 'rs7740107', 'rs1260326', 'rs1047891']	16	yes	7.04466e-15	8.29943e-14	0.25
body height	neutrophil count	['rs7713145', 'rs34811474', 'rs2853946', 'rs488621', 'rs5112', 'rs7740107', 'rs1042725', 'rs3184504', 'rs12075', 'rs445', 'rs4807462', 'rs3795503', 'rs1260326', 'rs1047891']	14	yes	4.38968e-14	5.04969e-13	0.22
body height	gout	['rs780094', 'rs671', 'rs1171614', 'rs35506085', 'rs1260326', 'rs1047891']	6	no	2.64975e-06	1.84688e-05	0.11
body height	intelligence	['rs11769806', 'rs3813498', 'rs34811474', 'rs2903385', 'rs735092', 'rs10010325', 'rs11605348', 'rs10189857', 'rs17393468', 'rs13107325', 'rs2292989', 'rs28600726']	12	yes	1.84833e-46	3.80154e-45	0.15
body height	basal cell carcinoma	['rs2294214']	1	no	0.0153528	0.0461183	0.02
body height	longevity	['rs4420638']	1	no	0.000389037	0.00194905	0.02
body height	Alopecia	['rs10777538', 'rs17265513', 'rs41283425', 'rs1361108', 'rs11205303', 'rs34811474', 'rs246185', 'rs3818416', 'rs1415701', 'rs17318596', 'rs67248060', 'rs1366594', 'rs13107325']	13	yes	4.81011e-12	5.01347e-11	0.21
body height	androgenetic alopecia	['rs10777538', 'rs17265513', 'rs41283425', 'rs1361108', 'rs11205303', 'rs34811474', 'rs246185', 'rs3818416', 'rs1415701', 'rs17318596', 'rs67248060', 'rs1366594', 'rs13107325']	13	yes	6.70907e-12	6.9482e-11	0.21
body height	celiac disease	['rs3184504']	1	no	0.00013481	0.000744401	0.02
body height	BMI-adjusted waist circumference	['rs34093919', 'rs8024628', 'rs11694842', 'rs1401795', 'rs157350', 'rs11045347', 'rs12658202', 'rs138937927', 'rs62621197', 'rs10747784', 'rs12330322', 'rs4886782', 'rs3760318', 'rs10951191', 'rs1898711', 'rs395962', 'rs2585061', 'rs1708299', 'rs8007661', 'rs606452', 'rs9379130', 'rs7223535', 'rs61869763', 'rs3791675', 'rs1984119', 'rs1776897', 'rs7513590', 'rs210621', 'rs806794', 'rs3738814', 'r…	156	yes	5.65888e-12	5.87305e-11	2.34
body height	hip circumference	['rs1867485', 'rs7128099', 'rs7235440', 'rs11116045', 'rs2198776', 'rs701428', 'rs569434', 'rs2315656', 'rs3934285', 'rs199307', 'rs131788', 'rs7094131', 'rs7527203', 'rs17394429', 'rs60945108', 'rs62621197', 'rs2005', 'rs17104363', 'rs13173682', 'rs6749331', 'rs2241941', 'rs10867921', 'rs17808461', 'rs1887867', 'rs7226408', 'rs7494064', 'rs2414208', 'rs9906595', 'rs13010639', 'rs11887277', 'rs17…	869	yes	0	0	15.98
body height	body weights and measures	['rs157350', 'rs7590983', 'rs12658202', 'rs1150781', 'rs62621197', 'rs10220751', 'rs7158173', 'rs2780226', 'rs7792939', 'rs7214743', 'rs4787483', 'rs7948458', 'rs11205277', 'rs111251222', 'rs7513590', 'rs11792294', 'rs143384', 'rs34302357', 'rs9890032', 'rs1863080', 'rs41271299', 'rs9940317', 'rs7157940', 'rs201789', 'rs9954741', 'rs4976686']	26	no	9.54082e-24	1.3591e-22	0.49
body height	body weight	['rs1867485', 'rs7128099', 'rs7235440', 'rs11116045', 'rs701428', 'rs2198776', 'rs569434', 'rs2315656', 'rs3934285', 'rs199307', 'rs131788', 'rs7094131', 'rs7527203', 'rs17394429', 'rs60945108', 'rs62621197', 'rs2005', 'rs17104363', 'rs13173682', 'rs6749331', 'rs2241941', 'rs10867921', 'rs17808461', 'rs1887867', 'rs7226408', 'rs7494064', 'rs2414208', 'rs9906595', 'rs13010639', 'rs11887277', 'rs17…	915	yes	0	0	16.73
body height	BMI-adjusted hip circumference	['rs42235', 'rs8024628', 'rs3791679', 'rs9993613', 'rs1809889', 'rs2247341', 'rs724016', 'rs157350', 'rs991967', 'rs2638953', 'rs4852777', 'rs113696867', 'rs6845078', 'rs7590983', 'rs12658202', 'rs1053593', 'rs2131354', 'rs849141', 'rs62621197', 'rs1046934', 'rs2597513', 'rs11205303', 'rs7759938', 'rs10220751', 'rs7158173', 'rs10958476', 'rs7741091', 'rs722585', 'rs12980348', 'rs1759645', 'rs4369…	71	no	4.85919e-29	7.61049e-28	1.31
body height	circadian rhythm	['rs9956387', 'rs11681299', 'rs766406', 'rs9558942']	4	yes	4.49165e-10	4.15775e-09	0.07
body height	head circumference	['rs1867485', 'rs7128099', 'rs7235440', 'rs11116045', 'rs2198776', 'rs701428', 'rs569434', 'rs2315656', 'rs3934285', 'rs199307', 'rs131788', 'rs7094131', 'rs7527203', 'rs17394429', 'rs60945108', 'rs2005', 'rs17104363', 'rs13173682', 'rs6749331', 'rs2241941', 'rs10867921', 'rs17808461', 'rs1887867', 'rs7226408', 'rs7494064', 'rs2414208', 'rs9906595', 'rs13010639', 'rs11887277', 'rs17798991', 'rs95…	836	yes	0	0	15.95
body height	gestational age	['rs1867485', 'rs7128099', 'rs7235440', 'rs11116045', 'rs2198776', 'rs701428', 'rs569434', 'rs2315656', 'rs3934285', 'rs199307', 'rs131788', 'rs7094131', 'rs7527203', 'rs17394429', 'rs60945108', 'rs2005', 'rs17104363', 'rs13173682', 'rs6749331', 'rs2241941', 'rs10867921', 'rs17808461', 'rs1887867', 'rs7226408', 'rs7494064', 'rs2414208', 'rs9906595', 'rs13010639', 'rs11887277', 'rs17798991', 'rs95…	836	yes	0	0	15.75
body height	arm span	['rs1867485', 'rs7128099', 'rs7235440', 'rs11116045', 'rs2198776', 'rs701428', 'rs569434', 'rs2315656', 'rs3934285', 'rs199307', 'rs131788', 'rs7094131', 'rs7527203', 'rs17394429', 'rs60945108', 'rs2005', 'rs17104363', 'rs13173682', 'rs6749331', 'rs2241941', 'rs10867921', 'rs17808461', 'rs1887867', 'rs7226408', 'rs7494064', 'rs2414208', 'rs9906595', 'rs13010639', 'rs11887277', 'rs17798991', 'rs95…	836	yes	0	0	15.95
body height	energy expenditure	['rs1867485', 'rs7128099', 'rs7235440', 'rs11116045', 'rs2198776', 'rs701428', 'rs569434', 'rs2315656', 'rs3934285', 'rs199307', 'rs131788', 'rs7094131', 'rs7527203', 'rs17394429', 'rs60945108', 'rs2005', 'rs17104363', 'rs13173682', 'rs6749331', 'rs2241941', 'rs10867921', 'rs17808461', 'rs1887867', 'rs7226408', 'rs7494064', 'rs2414208', 'rs9906595', 'rs13010639', 'rs11887277', 'rs17798991', 'rs95…	836	yes	0	0	15.95
body height	respiratory quotient	['rs1867485', 'rs7128099', 'rs7235440', 'rs11116045', 'rs2198776', 'rs701428', 'rs569434', 'rs2315656', 'rs3934285', 'rs199307', 'rs131788', 'rs7094131', 'rs7527203', 'rs17394429', 'rs60945108', 'rs2005', 'rs17104363', 'rs13173682', 'rs6749331', 'rs2241941', 'rs10867921', 'rs17808461', 'rs1887867', 'rs7226408', 'rs7494064', 'rs2414208', 'rs9906595', 'rs13010639', 'rs11887277', 'rs17798991', 'rs95…	836	yes	0	0	15.95
body height	waist height ratio	['rs1867485', 'rs7128099', 'rs7235440', 'rs11116045', 'rs2198776', 'rs701428', 'rs569434', 'rs2315656', 'rs3934285', 'rs199307', 'rs131788', 'rs7094131', 'rs7527203', 'rs17394429', 'rs60945108', 'rs2005', 'rs17104363', 'rs13173682', 'rs6749331', 'rs2241941', 'rs10867921', 'rs17808461', 'rs1887867', 'rs7226408', 'rs7494064', 'rs2414208', 'rs9906595', 'rs13010639', 'rs11887277', 'rs17798991', 'rs95…	836	yes	0	0	15.95
body height	fat body mass	['rs1867485', 'rs7128099', 'rs7235440', 'rs11116045', 'rs701428', 'rs2198776', 'rs569434', 'rs2315656', 'rs3934285', 'rs199307', 'rs131788', 'rs7094131', 'rs7527203', 'rs17394429', 'rs60945108', 'rs2005', 'rs17104363', 'rs13173682', 'rs6749331', 'rs2241941', 'rs10867921', 'rs17808461', 'rs1887867', 'rs7226408', 'rs7494064', 'rs2414208', 'rs9906595', 'rs13010639', 'rs11887277', 'rs17798991', 'rs95…	837	yes	0	0	15.57
body height	birth weight	['rs1867485', 'rs7128099', 'rs11116045', 'rs7235440', 'rs2198776', 'rs701428', 'rs569434', 'rs2315656', 'rs3934285', 'rs199307', 'rs131788', 'rs7094131', 'rs7527203', 'rs17394429', 'rs60945108', 'rs2005', 'rs17104363', 'rs13173682', 'rs6749331', 'rs2241941', 'rs10867921', 'rs17808461', 'rs1887867', 'rs7226408', 'rs7494064', 'rs2414208', 'rs8756', 'rs9906595', 'rs13010639', 'rs11887277', 'rs177989…	875	yes	0	0	15.53
body height	energy intake	['rs1867485', 'rs7128099', 'rs7235440', 'rs11116045', 'rs2198776', 'rs701428', 'rs569434', 'rs2315656', 'rs3934285', 'rs199307', 'rs131788', 'rs7094131', 'rs7527203', 'rs17394429', 'rs60945108', 'rs2005', 'rs17104363', 'rs13173682', 'rs6749331', 'rs2241941', 'rs10867921', 'rs17808461', 'rs1887867', 'rs7226408', 'rs7494064', 'rs2414208', 'rs9906595', 'rs13010639', 'rs11887277', 'rs17798991', 'rs95…	836	yes	0	0	15.92
body height	physical activity	['rs1867485', 'rs7128099', 'rs7235440', 'rs11116045', 'rs2198776', 'rs701428', 'rs569434', 'rs2315656', 'rs3934285', 'rs199307', 'rs131788', 'rs7094131', 'rs7527203', 'rs17394429', 'rs60945108', 'rs2005', 'rs17104363', 'rs13173682', 'rs6749331', 'rs2241941', 'rs10867921', 'rs17808461', 'rs1887867', 'rs7226408', 'rs7494064', 'rs2414208', 'rs9906595', 'rs13010639', 'rs11887277', 'rs17798991', 'rs95…	838	yes	0	0	15.68
body height	body fat distribution	['rs2145270', 'rs3791679', 'rs254893', 'rs7895372', 'rs10486715', 'rs6560749', 'rs2159324', 'rs755109', 'rs991967', 'rs4694504', 'rs798491', 'rs3817428', 'rs72755233', 'rs11066587', 'rs1039302', 'rs28584580', 'rs2222328', 'rs62621197', 'rs11205303', 'rs10508517', 'rs613391', 'rs3846663', 'rs17511102', 'rs2225614', 'rs35874463', 'rs10518224', 'rs4800148', 'rs6570507', 'rs6909430', 'rs17157663', 'r…	47	no	2.58671e-21	3.56013e-20	0.88
body height	self reported educational attainment	['rs10496091', 'rs34811474', 'rs34720381', 'rs11545169', 'rs9902820', 'rs191903670', 'rs10189857', 'rs12810587', 'rs12075', 'rs1167827', 'rs7175692', 'rs17400325', 'rs79728014', 'rs7980687', 'rs766406', 'rs13107325', 'rs28600726']	17	yes	1.19971e-50	2.57982e-49	0.21
body height	multiple myeloma	['rs879882']	1	no	0.00117721	0.00522081	0.02
body height	systemic scleroderma	['rs1635852']	1	no	0.01612	0.0478438	0.02
body height	alcohol drinking	['rs780094', 'rs13108218', 'rs671', 'rs3918226', 'rs9292468', 'rs1047891', 'rs28929474', 'rs114165349', 'rs1260326', 'rs281379', 'rs13107325']	11	no	6.92346e-08	5.51917e-07	0.18
body height	heart failure	['rs4420638', 'rs174547', 'rs780094']	3	no	0.00107791	0.00481983	0.05
body height	eosinophil count	['rs77929895', 'rs945631', 'rs3184504', 'rs445', 'rs11153159', 'rs13062095', 'rs1260326', 'rs4253755']	8	no	5.85484e-19	7.62118e-18	0.13
body height	smoking initiation	['rs1150668']	1	yes	4.76578e-16	5.81099e-15	0.02
body height	smoking cessation	['rs12708665']	1	yes	6.99987e-08	5.57705e-07	0.02
body height	sclerosing cholangitis	['rs1260326', 'rs1182188', 'rs35874463', 'rs3184504']	4	no	0.000646581	0.00308924	0.07
body height	anxiety	['rs7207400']	1	yes	0.00172809	0.00734577	0.02
body height	hypothyroidism	['rs3184504']	1	no	0.00026706	0.0013878	0.02
body height	Ischemic stroke	['rs42039', 'rs3184504']	2	no	0.00336121	0.0129623	0.04
body height	glomerular filtration rate	['rs41284816', 'rs700750', 'rs34720381', 'rs780094', 'rs1264347', 'rs7740107', 'rs2267373', 'rs6484504', 'rs3918226', 'rs16930370', 'rs6544743', 'rs13108218', 'rs1260326', 'rs3795503', 'rs6440003', 'rs1047891', 'rs78444298']	17	yes	1.353e-11	1.38458e-10	0.27
body height	mathematical ability	['rs34811474', 'rs11545169', 'rs191903670', 'rs2093210', 'rs10189857', 'rs2425848', 'rs9217', 'rs1167827', 'rs7175692', 'rs72766638', 'rs13107325', 'rs8067165']	12	yes	2.44988e-36	4.4401e-35	0.16
body height	monocyte percentage of leukocytes	['rs174544']	1	no	9.51177e-05	0.000540724	0.02
body height	cleft palate	['rs10512248']	1	no	0.000865881	0.00399495	0.02
body height	Myopia	['rs17400325']	1	no	1.34671e-05	8.64585e-05	0.02
body height	reticulocyte count	['rs36225153', 'rs1260326', 'rs1264622', 'rs3184504']	4	no	9.29788e-08	7.35592e-07	0.07
body height	BMI-adjusted waist-hip ratio	['rs1966265', 'rs2277339', 'rs4792953', 'rs2194411', 'rs13107325', 'rs2061708', 'rs1053593', 'rs10779364', 'rs62621197', 'rs7952436', 'rs668871', 'rs17511102', 'rs145878042', 'rs2287922', 'rs1057119', 'rs224333', 'rs4800452', 'rs1776897', 'rs12214804', 'rs143384', 'rs4969471', 'rs4420638', 'rs459193', 'rs11722554', 'rs757608', 'rs2145272', 'rs7801581', 'rs118173451']	28	yes	3.55034e-17	4.43989e-16	0.4
body height	sleep duration	['rs10505258', 'rs3846663', 'rs2287922', 'rs12740374', 'rs1260326', 'rs13107325']	6	yes	1.68926e-11	1.72507e-10	0.1
body height	platelet component distribution width	['rs11082304']	1	no	0.000273832	0.00141947	0.02
body height	eosinophil percentage of granulocytes	['rs13062095']	1	no	0.000834845	0.00385783	0.02
body height	memory performance	['rs4420638']	1	no	0.00122928	0.0054336	0.02
body height	Eczema	['rs3918226', 'rs1448190', 'rs7713145', 'rs13107325']	4	no	6.91553e-08	5.51585e-07	0.07
body height	colorectal adenoma	['rs4360494']	1	yes	0.0054843	0.0195931	0.02
body height	a disintegrin and metalloproteinase with thrombospondin motifs 13	['rs6234', 'rs12964', 'rs516246', 'rs701428', 'rs5112', 'rs2270894', 'rs4420638', 'rs45446698', 'rs2249350', 'rs3919627', 'rs3184504', 'rs12075', 'rs6457374', 'rs182722517', 'rs11599750', 'rs12408663', 'rs28929474', 'rs12740374']	18	yes	1.43648e-56	3.27151e-55	0.21
body height	insomnia	['rs10838708', 'rs11605348', 'rs1064939', 'rs2903385']	4	yes	1.22478e-05	7.89424e-05	0.07
body height	squamous cell lung carcinoma	['rs8040868', 'rs3184504']	2	no	0.00175526	0.00742287	0.04
body height	cognitive impairment	['rs314277']	1	yes	0.0156365	0.0467128	0.02
body height	parental longevity	['rs11556924', 'rs4420638', 'rs3184504', 'rs10951191', 'rs806794']	5	no	0.000149256	0.000819392	0.09
body height	body height at birth	['rs1351394', 'rs1042725', 'rs1759645', 'rs11205277', 'rs12534093', 'rs7763064', 'rs724577', 'rs6449353']	8	no	0.000291654	0.00150758	0.15
body height	infant body height	['rs2280470', 'rs11205303', 'rs1984119', 'rs1812175', 'rs724016', 'rs12534093', 'rs6470764', 'rs143384', 'rs6473015']	9	no	1.90394e-08	1.5914e-07	0.17
body height	lobe attachment	['rs7749578', 'rs10761129']	2	no	0.00353461	0.0135181	0.04
body height	autoimmune disease	['rs1443438']	1	no	0.00171233	0.00728512	0.02
body height	neutrophil percentage of granulocytes	['rs13062095']	1	no	0.00117565	0.00521545	0.02
body height	sum of eosinophil and basophil counts	['rs445']	1	no	0.000268209	0.00139279	0.02
body height	eosinophil percentage of leukocytes	['rs13062095']	1	no	0.000387302	0.00194102	0.02
body height	lymphocyte percentage of leukocytes	['rs445']	1	no	0.00511876	0.0184765	0.02
body height	neutrophil percentage of leukocytes	['rs445']	1	no	0.0073788	0.0251057	0.02
body height	risk-taking behaviour	['rs185819', 'rs704660', 'rs55745410', 'rs13107325']	4	yes	5.16946e-11	5.13927e-10	0.07
body height	heel bone mineral density	['rs42235', 'rs798544', 'rs113898003', 'rs10795075', 'rs56363908', 'rs12218358', 'rs6489548', 'rs31211', 'rs10015974', 'rs17265513', 'rs6470763', 'rs76895963', 'rs4709746', 'rs2904552', 'rs112898929', 'rs1415701', 'rs16987303', 'rs28929474', 'rs4806862', 'rs11880992', 'rs4369779', 'rs2294358', 'rs299371', 'rs77584654', 'rs6899976', 'rs13336428', 'rs34811474', 'rs9379084', 'rs45446698', 'rs2270894…	51	yes	3.4633e-24	4.95763e-23	0.63
body height	family history of lung cancer	['rs8040868']	1	no	0.0154698	0.0463638	0.02
body height	atopic asthma	['rs9903269', 'rs16948048']	2	no	0.00166771	0.00712009	0.04
body height	urinary sodium to creatinine ratio	['rs1260326', 'rs1047891']	2	no	0.00310842	0.0121516	0.04
body height	household income	['rs73080339', 'rs36198109', 'rs12466227']	3	yes	1.02889e-06	7.46631e-06	0.05
crohn's disease	systolic blood pressure	['rs34856868', 'rs780094', 'rs516246', 'rs653178', 'rs3184504', 'rs1728918', 'rs921720', 'rs4728142', 'rs1260326']	9	no	0.000188632	0.00100925	0.24
crohn's disease	breast carcinoma	['rs3184504']	1	no	0.00144312	0.00625238	0.05
crohn's disease	bipolar disorder	['rs151181']	1	no	0.00144267	0.0062523	0.05
crohn's disease	atopic eczema	['rs11209026', 'rs4821544', 'rs2111485', 'rs2155219', 'rs7927894']	5	no	0.0166454	0.0490947	0.52
crohn's disease	Alzheimer's disease	['rs59043219']	1	no	0.00297115	0.0116835	0.06
crohn's disease	vital capacity	['rs4129267']	1	no	0.00880328	0.0290219	0.06
crohn's disease	FEV/FEC ratio	['rs72743477', 'rs1689510', 'rs4129267']	3	no	2.81804e-08	2.31839e-07	0.08
crohn's disease	psoriasis	['rs4243971', 'rs4869313', 'rs34884278', 'rs4456788', 'rs2111485', 'rs196941', 'rs6561151', 'rs5757584', 'rs76913543', 'rs2910686', 'rs2451258', 'rs1260326', 'rs559928', 'rs1292035', 'rs2024092', 'rs9494840', 'rs11236797', 'rs9297145', 'rs3197999', 'rs80174646', 'rs9977672', 'rs1689510', 'rs12720356', 'rs17466626', 'rs4676406', 'rs66504140', 'rs11117431', 'rs61839660', 'rs3024493', 'rs568617', 'r…	297	yes	0	0	28.37
crohn's disease	rheumatoid arthritis	['rs6920220', 'rs3184504', 'rs2872507', 'rs1893592', 'rs2451258', 'rs7426056', 'rs7731626', 'rs72928038', 'rs2104286', 'rs2812378', 'rs71624119', 'rs4728142', 'rs74956615', 'rs706778', 'rs7765379', 'rs1883832', 'rs2476601', 'rs6651252', 'rs62097857', 'rs6679677']	20	yes	4.28545e-08	3.47294e-07	1.55
crohn's disease	multiple sclerosis	['rs3184504', 'rs744166', 'rs9891119', 'rs2688608', 'rs13428812', 'rs12722489', 'rs630923', 'rs12946510', 'rs1250550', 'rs9271366', 'rs9977672', 'rs6880778', 'rs7731626', 'rs694739', 'rs4613763', 'rs72928038', 'rs11749040', 'rs6074022', 'rs2104286', 'rs10758669', 'rs9292777', 'rs71624119', 'rs4728142', 'rs17119', 'rs9989735', 'rs4976646']	26	yes	5.19491e-10	4.79359e-09	1.81
crohn's disease	waist-hip ratio	['rs34856868', 'rs780094', 'rs516246', 'rs1535', 'rs921720', 'rs1260326', 'rs102275']	7	no	0.00174861	0.00740934	0.23
crohn's disease	heart rate	['rs34856868', 'rs921720', 'rs516246']	3	no	0.0163721	0.0484351	0.15
crohn's disease	unipolar depression	['rs4625']	1	no	4.19604e-06	2.87001e-05	0.04
crohn's disease	red blood cell distribution width	['rs1260326', 'rs3184504']	2	no	0.00776057	0.0261857	0.11
crohn's disease	mean corpuscular hemoglobin	['rs13277237', 'rs9977672', 'rs3184504']	3	no	0.00903057	0.0296777	0.15
crohn's disease	glucose tolerance test	['rs1260326', 'rs2641348', 'rs780094']	3	no	0.0078731	0.0264921	0.35
crohn's disease	inflammatory bowel disease	['rs11742570', 'rs8005161', 'rs7773324', 'rs3197999', 'rs1535', 'rs13126505', 'rs72634258', 'rs2153283', 'rs3024493', 'rs1420098', 'rs9525625', 'rs11681525', 'rs913678', 'rs6058869', 'rs6651252', 'rs2284553', 'rs34779708', 'rs4676410', 'rs12654812', 'rs4899554', 'rs35675666', 'rs3749171', 'rs501916', 'rs10065637', 'rs6856616', 'rs4845604', 'rs7236492', 'rs917997', 'rs78534766', 'rs6677524', 'rs38…	351	yes	0	0	41.34
crohn's disease	adolescent idiopathic scoliosis	['rs181359']	1	no	0.000116039	0.000650069	0.05
crohn's disease	scoliosis	['rs181359']	1	no	0.000115828	0.000649384	0.05
crohn's disease	smoking behavior	['rs798502']	1	no	0.00102602	0.00462877	0.05
crohn's disease	coronary artery calcification	['rs1260326', 'rs4246215', 'rs102275', 'rs174535']	4	no	3.03355e-05	0.000186183	0.13
crohn's disease	juvenile idiopathic arthritis	['rs4869313', 'rs7042370', 'rs62131887', 'rs34884278', 'rs10988542', 'rs11145763', 'rs4246905', 'rs1250563', 'rs7660520', 'rs11741255', 'rs114846446', 'rs2807264', 'rs55705316', 'rs36051895', 'rs17885785', 'rs12928404', 'rs11580078', 'rs6689858', 'rs17466626', 'rs1689510', 'rs2075184', 'rs12863738', 'rs7731626', 'rs2836882', 'rs602662', 'rs1332099', 'rs7725052', 'rs2066363', 'rs755374', 'rs4625',…	46	yes	2.18463e-76	5.64227e-75	5.51
crohn's disease	ankylosing spondylitis	['rs4243971', 'rs4869313', 'rs34884278', 'rs4456788', 'rs2111485', 'rs196941', 'rs6561151', 'rs5757584', 'rs76913543', 'rs2910686', 'rs2451258', 'rs1260326', 'rs559928', 'rs1292035', 'rs2024092', 'rs9494840', 'rs11236797', 'rs9297145', 'rs3197999', 'rs80174646', 'rs9977672', 'rs1689510', 'rs17466626', 'rs12720356', 'rs4676406', 'rs66504140', 'rs11117431', 'rs61839660', 'rs3024493', 'rs568617', 'r…	298	yes	0	0	34.17
crohn's disease	allergic rhinitis	['rs7725052', 'rs6738825', 'rs11236797', 'rs449454', 'rs17293632', 'rs4821544', 'rs653178', 'rs1689510', 'rs2155219', 'rs61839660', 'rs4845604']	11	no	0.00207589	0.00857769	0.89
crohn's disease	systemic lupus erythematosus	['rs4869313', 'rs1267499', 'rs11235667', 'rs7042370', 'rs34884278', 'rs62131887', 'rs10988542', 'rs2111485', 'rs6920220', 'rs2187668', 'rs11145763', 'rs1250563', 'rs4246905', 'rs2688608', 'rs7660520', 'rs11741255', 'rs114846446', 'rs2807264', 'rs55705316', 'rs36051895', 'rs6738825', 'rs17885785', 'rs11580078', 'rs12928404', 'rs9271366', 'rs6689858', 'rs17466626', 'rs1689510', 'rs2075184', 'rs1286…	65	yes	6.8656e-49	1.44662e-47	4.85
crohn's disease	sarcoidosis	['rs2187668', 'rs1398024', 'rs653178', 'rs694739']	4	yes	0.000735344	0.00344588	0.47
crohn's disease	intelligence	['rs34592089', 'rs12928404', 'rs12598357', 'rs56354901', 'rs13126505', 'rs62037363']	6	no	6.07084e-05	0.000357608	0.18
crohn's disease	Alopecia	['rs116855232']	1	no	0.00206761	0.00855553	0.06
crohn's disease	celiac disease	['rs4869313', 'rs7042370', 'rs34884278', 'rs62131887', 'rs10988542', 'rs3184504', 'rs2187668', 'rs1893217', 'rs1893592', 'rs11145763', 'rs1250563', 'rs4246905', 'rs7660520', 'rs11741255', 'rs114846446', 'rs7426056', 'rs2807264', 'rs55705316', 'rs36051895', 'rs17885785', 'rs12928404', 'rs11580078', 'rs6689858', 'rs17466626', 'rs212388', 'rs1689510', 'rs2075184', 'rs653178', 'rs12863738', 'rs917997…	61	yes	2.31875e-72	5.81433e-71	6.32
crohn's disease	BMI-adjusted waist circumference	['rs798502', 'rs35874463']	2	no	0.000127005	0.000706364	0.08
crohn's disease	body weight	['rs34856868', 'rs921720', 'rs516246']	3	no	0.0164594	0.048654	0.15
crohn's disease	self reported educational attainment	['rs1689510']	1	no	1.07323e-10	1.03738e-09	0.03
crohn's disease	immune system disease	['rs1893217', 'rs653178', 'rs2476601']	3	yes	0.00113902	0.00507293	0.36
crohn's disease	sclerosing cholangitis	['rs4243971', 'rs4456788', 'rs2111485', 'rs196941', 'rs6561151', 'rs5757584', 'rs76913543', 'rs2910686', 'rs2451258', 'rs1260326', 'rs559928', 'rs1292035', 'rs2024092', 'rs9494840', 'rs11236797', 'rs9297145', 'rs3197999', 'rs80174646', 'rs12720356', 'rs9977672', 'rs4676406', 'rs66504140', 'rs11117431', 'rs61839660', 'rs568617', 'rs3024493', 'rs8006884', 'rs72928038', 'rs2050392', 'rs2104286', 'rs…	245	yes	0	0	28.89
crohn's disease	hypothyroidism	['rs2476601', 'rs2111485', 'rs3184504', 'rs78534766', 'rs6679677', 'rs10748781', 'rs35074907']	7	yes	0.00222739	0.00911369	0.7
crohn's disease	hypertriglyceridemia	['rs1260326', 'rs780094', 'rs780093']	3	no	0.00420746	0.0156262	0.36
crohn's disease	psoriatic arthritis	['rs10865331', 'rs4921482', 'rs12188300', 'rs74817271']	4	yes	0.0015669	0.00673486	0.46
crohn's disease	alopecia areata	['rs2476601', 'rs1860545', 'rs653178', 'rs2155219', 'rs694739']	5	yes	3.843e-05	0.000232934	0.59
crohn's disease	autoimmune thyroid disease	['rs4869313', 'rs7042370', 'rs62131887', 'rs34884278', 'rs10988542', 'rs11145763', 'rs4246905', 'rs1250563', 'rs7660520', 'rs11741255', 'rs2807264', 'rs114846446', 'rs55705316', 'rs36051895', 'rs17885785', 'rs12928404', 'rs11580078', 'rs6689858', 'rs17466626', 'rs1689510', 'rs2075184', 'rs12863738', 'rs7731626', 'rs2836882', 'rs602662', 'rs72928038', 'rs7725052', 'rs2066363', 'rs755374', 'rs4625'…	48	yes	4.46583e-82	1.18905e-80	5.78
crohn's disease	mathematical ability	['rs1569723']	1	no	2.18989e-07	1.68783e-06	0.03
crohn's disease	psoriasis vulgaris	['rs7552167', 'rs28998802', 'rs10865331', 'rs181359', 'rs367569', 'rs694739', 'rs1250544', 'rs4561177']	8	yes	2.56635e-09	2.27492e-08	0.95
crohn's disease	BMI-adjusted waist-hip ratio	['rs12369214']	1	no	4.33151e-06	2.9549e-05	0.04
crohn's disease	a disintegrin and metalloproteinase with thrombospondin motifs 13	['rs2472649', 'rs11209026', 'rs516246', 'rs9858542', 'rs3197999', 'rs11581607', 'rs2227564', 'rs1801274', 'rs4986790', 'rs4129267', 'rs679574', 'rs3184504', 'rs2227551', 'rs10045431', 'rs12722489']	15	no	0.00567353	0.0201707	0.36
crohn's disease	Autoimmune Hepatitis	['rs2187668', 'rs3184504']	2	yes	0.000484063	0.00238077	0.25
crohn's disease	typhoid fever	['rs7765379']	1	yes	0.009042	0.0296952	0.12
crohn's disease	erythema nodosum	['rs12122337', 'rs1520339', 'rs10929956', 'rs2249296', 'rs11924265', 'rs9868898']	6	yes	2.38492e-10	2.25612e-09	0.74
crohn's disease	perianal Crohn's disease	['rs12122337', 'rs1520339', 'rs10929956', 'rs2249296', 'rs11924265', 'rs9868898']	6	yes	5.36714e-13	5.83059e-12	0.74
crohn's disease	ileocolitis	['rs12122337', 'rs1520339', 'rs10929956', 'rs2249296', 'rs11924265', 'rs9868898']	6	yes	5.36714e-13	5.83059e-12	0.74
crohn's disease	stricture	['rs12122337', 'rs1520339', 'rs10929956', 'rs2249296', 'rs11924265', 'rs9868898']	6	yes	5.36714e-13	5.83059e-12	0.74
crohn's disease	complicated disease course	['rs12122337', 'rs1520339', 'rs10929956', 'rs2249296', 'rs11924265', 'rs9868898']	6	yes	5.36714e-13	5.83059e-12	0.74
crohn's disease	collagenous colitis	['rs2187668']	1	yes	0.009042	0.0296952	0.12
crohn's disease	autoimmune disease	['rs4869313', 'rs7042370', 'rs34884278', 'rs62131887', 'rs10988542', 'rs1893217', 'rs1893592', 'rs11145763', 'rs1250563', 'rs4246905', 'rs7660520', 'rs11741255', 'rs114846446', 'rs7426056', 'rs2807264', 'rs55705316', 'rs36051895', 'rs17885785', 'rs12928404', 'rs11580078', 'rs6689858', 'rs17466626', 'rs1689510', 'rs2075184', 'rs12863738', 'rs7731626', 'rs78534766', 'rs2836882', 'rs602662', 'rs1332…	55	yes	2.87615e-70	7.15081e-69	5.99
crohn's disease	common variable immunodeficiency	['rs4869313', 'rs7042370', 'rs62131887', 'rs34884278', 'rs10988542', 'rs11145763', 'rs4246905', 'rs1250563', 'rs7660520', 'rs11741255', 'rs2807264', 'rs114846446', 'rs55705316', 'rs36051895', 'rs17885785', 'rs12928404', 'rs11580078', 'rs6689858', 'rs17466626', 'rs1689510', 'rs2075184', 'rs12863738', 'rs7731626', 'rs2836882', 'rs602662', 'rs7725052', 'rs2066363', 'rs755374', 'rs4625', 'rs12598357'…	46	yes	2.73899e-95	7.97411e-94	5.68
crohn's disease	sum of basophil and neutrophil counts	['rs2476601', 'rs9977672', 'rs3184504', 'rs6740847', 'rs1260326', 'rs78487399']	6	no	0.00237258	0.0096431	0.63
crohn's disease	myeloid white cell count	['rs2476601', 'rs3184504', 'rs6740847', 'rs1260326', 'rs78487399']	5	no	0.0151111	0.0455229	0.52
crohn's disease	sum of neutrophil and eosinophil counts	['rs2476601', 'rs9977672', 'rs3184504', 'rs6740847', 'rs1260326', 'rs78487399']	6	no	0.00237258	0.0096431	0.63
crohn's disease	granulocyte count	['rs2476601', 'rs9977672', 'rs3184504', 'rs6740847', 'rs1260326', 'rs78487399']	6	no	0.0025364	0.0102322	0.63
crohn's disease	temporal arteritis	['rs6679677', 'rs477515']	2	yes	0.00220506	0.00902737	0.25
crohn's disease	heel bone mineral density	['rs11677953', 'rs1569414']	2	no	3.48436e-09	3.06089e-08	0.05
crohn's disease	latent autoimmune diabetes in adults	['rs2476601', 'rs3184504']	2	yes	0.0016638	0.00710754	0.25
crohn's disease	respiratory system disease	['rs2497318', 'rs1689510', 'rs174535', 'rs4129267', 'rs4845604']	5	no	0.00320476	0.0124517	0.55
psoriasis	systolic blood pressure	['rs3782886', 'rs671', 'rs3184504', 'rs11065979', 'rs4728142', 'rs1260326']	6	no	0.00296878	0.0116805	0.17
psoriasis	bone density	['rs34920465']	1	no	0.00598197	0.0210577	0.05
psoriasis	atopic eczema	['rs10802516', 'rs12130219', 'rs2111485', 'rs36207871', 'rs8099996', 'rs4795067', 'rs2455826', 'rs59827721', 'rs2533291', 'rs75594032', 'rs240993', 'rs11189494', 'rs13132933', 'rs2218565', 'rs9952991', 'rs12458130', 'rs380743', 'rs9807841', 'rs62176107', 'rs11575234', 'rs10515778', 'rs11121152', 'rs17728338', 'rs12144049', 'rs10888499', 'rs2076346', 'rs3736830', 'rs681323', 'rs7798970', 'rs558793…	89	no	1.50202e-154	5.44446e-153	14.64
psoriasis	FEV/FEC ratio	['rs492602', 'rs72743477', 'rs1689510', 'rs4129267']	4	no	0.000284847	0.001475	0.12
psoriasis	rheumatoid arthritis	['rs3184504', 'rs1893592', 'rs2451258', 'rs7426056', 'rs7731626', 'rs72928038', 'rs7993214', 'rs2104286', 'rs2812378', 'rs71624119', 'rs4728142', 'rs74956615', 'rs706778', 'rs34536443', 'rs1883832', 'rs2476601', 'rs4821124', 'rs6651252', 'rs62097857', 'rs6679677']	20	yes	3.88217e-11	3.89121e-10	1.98
psoriasis	aids	['rs2395029', 'rs10484554']	2	no	0.00457178	0.0167343	0.36
psoriasis	multiple sclerosis	['rs11749040', 'rs7993214', 'rs2104286', 'rs9977672', 'rs7665090', 'rs2546890', 'rs3184504', 'rs7731626', 'rs34536443', 'rs10758669', 'rs71624119', 'rs4728142', 'rs9808753', 'rs72928038']	14	yes	4.83677e-05	0.000289101	1.19
psoriasis	waist-hip ratio	['rs1260326', 'rs671']	2	no	0.00034849	0.00176401	0.07
psoriasis	unipolar depression	['rs4625']	1	no	0.000710349	0.00336755	0.04
psoriasis	inflammatory bowel disease	['rs4243971', 'rs3749171', 'rs3853824', 'rs2111485', 'rs11230563', 'rs3184504', 'rs4246905', 'rs2266961', 'rs4845604', 'rs1569328', 'rs559928', 'rs1260326', 'rs925255', 'rs34920465', 'rs2024092', 'rs941823', 'rs7404095', 'rs7608910', 'rs7236492', 'rs9297145', 'rs11236797', 'rs9889296', 'rs3197999', 'rs11229555', 'rs1847472', 'rs12720356', 'rs17622378', 'rs395157', 'rs17780256', 'rs7556897', 'rs37…	71	yes	2.12802e-82	5.67626e-81	8.32
psoriasis	adolescent idiopathic scoliosis	['rs645078']	1	no	0.00630384	0.0219428	0.05
psoriasis	scoliosis	['rs645078']	1	no	0.00629209	0.0219175	0.05
psoriasis	coronary artery calcification	['rs1260326', 'rs174535']	2	no	0.000358651	0.00180919	0.07
psoriasis	juvenile idiopathic arthritis	['rs4869313', 'rs7042370', 'rs62131887', 'rs34884278', 'rs10988542', 'rs11145763', 'rs4246905', 'rs1250563', 'rs7660520', 'rs11741255', 'rs114846446', 'rs2807264', 'rs55705316', 'rs36051895', 'rs17885785', 'rs12928404', 'rs11580078', 'rs6689858', 'rs17466626', 'rs1689510', 'rs2075184', 'rs12863738', 'rs7731626', 'rs2836882', 'rs602662', 'rs1332099', 'rs7725052', 'rs2066363', 'rs755374', 'rs4625',…	46	yes	6.44679e-85	1.74827e-83	8.23
psoriasis	ankylosing spondylitis	['rs4243971', 'rs4869313', 'rs34884278', 'rs4456788', 'rs2111485', 'rs196941', 'rs6561151', 'rs5757584', 'rs76913543', 'rs2910686', 'rs2451258', 'rs1260326', 'rs559928', 'rs1292035', 'rs2024092', 'rs9494840', 'rs11236797', 'rs9297145', 'rs3197999', 'rs80174646', 'rs9977672', 'rs1689510', 'rs17466626', 'rs12720356', 'rs4676406', 'rs66504140', 'rs11117431', 'rs61839660', 'rs3024493', 'rs568617', 'r…	291	yes	0	0	48.26
psoriasis	allergic rhinitis	['rs7725052', 'rs1295685', 'rs11236797', 'rs17293632', 'rs1689510', 'rs61839660', 'rs4845604', 'rs20541']	8	no	0.0046719	0.0170395	0.84
psoriasis	systemic lupus erythematosus	['rs4869313', 'rs1267499', 'rs7042370', 'rs34884278', 'rs62131887', 'rs10988542', 'rs2111485', 'rs11145763', 'rs1250563', 'rs4246905', 'rs7660520', 'rs11741255', 'rs114846446', 'rs2807264', 'rs55705316', 'rs36051895', 'rs17885785', 'rs11580078', 'rs12928404', 'rs6689858', 'rs17466626', 'rs1689510', 'rs2075184', 'rs12863738', 'rs10036748', 'rs7731626', 'rs11117431', 'rs61839660', 'rs2836882', 'rs3…	56	yes	1.5839e-48	3.32779e-47	5.22
psoriasis	intelligence	['rs12598357', 'rs61871342', 'rs12928404']	3	no	0.000325957	0.00166899	0.1
psoriasis	celiac disease	['rs4869313', 'rs7042370', 'rs34884278', 'rs62131887', 'rs10988542', 'rs3184504', 'rs1893592', 'rs11145763', 'rs1250563', 'rs4246905', 'rs7660520', 'rs11741255', 'rs114846446', 'rs7426056', 'rs2807264', 'rs55705316', 'rs36051895', 'rs17885785', 'rs12928404', 'rs11580078', 'rs6689858', 'rs17466626', 'rs1689510', 'rs2075184', 'rs12863738', 'rs7731626', 'rs2836882', 'rs602662', 'rs1332099', 'rs72928…	55	yes	1.2344e-72	3.11664e-71	7.91
psoriasis	BMI-adjusted waist circumference	['rs35874463']	1	no	0.0014209	0.0061762	0.05
psoriasis	birth weight	['rs3184504']	1	no	0.00859418	0.0284897	0.06
psoriasis	self reported educational attainment	['rs10789285', 'rs1689510']	2	no	7.02323e-06	4.68984e-05	0.06
psoriasis	sclerosing cholangitis	['rs4243971', 'rs4456788', 'rs2111485', 'rs196941', 'rs6561151', 'rs5757584', 'rs76913543', 'rs2910686', 'rs2451258', 'rs1260326', 'rs559928', 'rs1292035', 'rs2024092', 'rs9494840', 'rs11236797', 'rs9297145', 'rs3197999', 'rs80174646', 'rs12720356', 'rs9977672', 'rs4676406', 'rs66504140', 'rs11117431', 'rs61839660', 'rs568617', 'rs3024493', 'rs8006884', 'rs72928038', 'rs2050392', 'rs2104286', 'rs…	244	yes	0	0	42.58
psoriasis	hypothyroidism	['rs2476601', 'rs2111485', 'rs3184504', 'rs6679677', 'rs10748781', 'rs35074907', 'rs34536443']	7	yes	0.000200513	0.00106814	0.97
psoriasis	hodgkins lymphoma	['rs27524', 'rs2476601', 'rs20541']	3	yes	0.00266265	0.0106944	0.52
psoriasis	psoriatic arthritis	['rs4921482', 'rs4795067', 'rs74817271', 'rs10865331', 'rs458017', 'rs702873', 'rs12188300', 'rs12191877', 'rs33980500']	9	yes	4.53454e-11	4.53578e-10	1.55
psoriasis	autoimmune thyroid disease	['rs4869313', 'rs7042370', 'rs62131887', 'rs34884278', 'rs10988542', 'rs11145763', 'rs4246905', 'rs1250563', 'rs7660520', 'rs11741255', 'rs2807264', 'rs114846446', 'rs55705316', 'rs36051895', 'rs17885785', 'rs12928404', 'rs11580078', 'rs6689858', 'rs17466626', 'rs1689510', 'rs2075184', 'rs12863738', 'rs7731626', 'rs2836882', 'rs602662', 'rs72928038', 'rs7725052', 'rs2066363', 'rs755374', 'rs4625'…	48	yes	5.3415e-91	1.53978e-89	8.65
psoriasis	mathematical ability	['rs10789285', 'rs1131017']	2	no	0.000734101	0.00344226	0.08
psoriasis	psoriasis vulgaris	['rs1295685', 'rs4685408', 'rs610604', 'rs2700987', 'rs11795343', 'rs3802826', 'rs7637230', 'rs12445568', 'rs28512356', 'rs4406273', 'rs2675662', 'rs27432', 'rs892085', 'rs2233278', 'rs10865331', 'rs367569', 'rs7709212', 'rs12884468', 'rs17716942', 'rs34536443', 'rs4561177', 'rs1056198', 'rs7552167', 'rs62149416', 'rs2066819', 'rs9533962', 'rs28998802', 'rs9988642', 'rs7536201', 'rs1250544', 'rs3…	32	yes	2.0631e-64	4.94468e-63	5.9
psoriasis	BMI-adjusted waist-hip ratio	['rs12369214']	1	no	0.000729156	0.00342236	0.04
psoriasis	oligoarticular juvenile idiopathic arthritis	['rs6679677', 'rs34536443']	2	yes	0.0147889	0.0446811	0.36
psoriasis	polyarticular juvenile idiopathic arthritis, rheumatoid factor negative	['rs6679677', 'rs34536443']	2	yes	0.0147889	0.0446811	0.36
psoriasis	Eczema	['rs7725052', 'rs1295685', 'rs17293632', 'rs1689510', 'rs61839660', 'rs4845604', 'rs20541', 'rs36051895']	8	no	0.00907136	0.0297783	0.79
psoriasis	inflammatory skin disease	['rs10802516', 'rs12130219', 'rs2111485', 'rs36207871', 'rs8099996', 'rs4795067', 'rs2455826', 'rs59827721', 'rs2533291', 'rs75594032', 'rs240993', 'rs11189494', 'rs13132933', 'rs2218565', 'rs9952991', 'rs12458130', 'rs380743', 'rs9807841', 'rs62176107', 'rs11575234', 'rs10515778', 'rs11121152', 'rs17728338', 'rs12144049', 'rs10888499', 'rs2076346', 'rs3736830', 'rs681323', 'rs7798970', 'rs558793…	88	yes	1.26839e-199	5.08885e-198	16.48
psoriasis	autoimmune disease	['rs4869313', 'rs7042370', 'rs34884278', 'rs62131887', 'rs10988542', 'rs1893592', 'rs11145763', 'rs1250563', 'rs4246905', 'rs7660520', 'rs11741255', 'rs114846446', 'rs7426056', 'rs2807264', 'rs55705316', 'rs36051895', 'rs17885785', 'rs12928404', 'rs11580078', 'rs6689858', 'rs17466626', 'rs1689510', 'rs2075184', 'rs12863738', 'rs7731626', 'rs2836882', 'rs602662', 'rs1332099', 'rs72928038', 'rs7725…	54	yes	1.80191e-78	4.71199e-77	8.4
psoriasis	common variable immunodeficiency	['rs4869313', 'rs7042370', 'rs62131887', 'rs34884278', 'rs10988542', 'rs11145763', 'rs4246905', 'rs1250563', 'rs7660520', 'rs11741255', 'rs2807264', 'rs114846446', 'rs55705316', 'rs36051895', 'rs17885785', 'rs12928404', 'rs11580078', 'rs6689858', 'rs17466626', 'rs1689510', 'rs2075184', 'rs12863738', 'rs7731626', 'rs2836882', 'rs602662', 'rs7725052', 'rs2066363', 'rs755374', 'rs4625', 'rs12598357'…	46	yes	7.49484e-104	2.30577e-102	8.61
psoriasis	sum of basophil and neutrophil counts	['rs9977672', 'rs1260326', 'rs2476601', 'rs3184504']	4	no	0.0122803	0.0384342	0.59
psoriasis	sum of neutrophil and eosinophil counts	['rs9977672', 'rs1260326', 'rs2476601', 'rs3184504']	4	no	0.0122803	0.0384342	0.59
psoriasis	granulocyte count	['rs9977672', 'rs1260326', 'rs2476601', 'rs3184504']	4	no	0.0128449	0.0398349	0.59
psoriasis	heel bone mineral density	['rs1569414']	1	no	1.26328e-06	9.10859e-06	0.03
psoriasis	atopic asthma	['rs17293632', 'rs12144049', 'rs62324212', 'rs4845604', 'rs20541']	5	no	0.00698829	0.023944	0.69
psoriasis	urinary sodium to creatinine ratio	['rs1260326']	1	no	0.0119231	0.0375567	0.19
psoriasis	percent glycated albumin	['rs1260326']	1	no	0.0119231	0.0375567	0.19
psoriasis	latent autoimmune diabetes in adults	['rs2476601', 'rs3184504']	2	yes	0.000734616	0.00344357	0.37
psoriasis	respiratory system disease	['rs2497318', 'rs1689510', 'rs174535', 'rs4129267', 'rs4845604']	5	no	0.000523152	0.00254182	0.78
rheumatoid arthritis	systolic blood pressure	['rs4728142', 'rs3783637', 'rs10774624', 'rs3184504']	4	no	0.0005362	0.00260176	0.11
rheumatoid arthritis	diastolic blood pressure	['rs4728142', 'rs3783637', 'rs11066188', 'rs3184504']	4	no	0.0125151	0.0390686	0.15
rheumatoid arthritis	biliary liver cirrhosis	['rs10931468', 'rs7574865', 'rs7404928', 'rs10488631', 'rs911263', 'rs12531711']	6	yes	6.17097e-06	4.13961e-05	1.05
rheumatoid arthritis	FEV/FEC ratio	['rs1950897']	1	no	2.59722e-06	1.81458e-05	0.03
rheumatoid arthritis	multiple sclerosis	['rs4409785', 'rs35929052', 'rs3184504', 'rs4810485', 'rs793108', 'rs6457617', 'rs3761959', 'rs7731626', 'rs3118470', 'rs2469434', 'rs72928038', 'rs7993214', 'rs13330176', 'rs2104286', 'rs6859219', 'rs71624119', 'rs4728142', 'rs34536443', 'rs6032662']	19	yes	7.67956e-09	6.58428e-08	1.68
rheumatoid arthritis	waist-hip ratio	['rs3783637', 'rs13101828']	2	no	0.00103202	0.00464467	0.07
rheumatoid arthritis	coronary artery calcification	['rs7854383', 'rs968567']	2	no	0.000701564	0.00333129	0.07
rheumatoid arthritis	juvenile idiopathic arthritis	['rs6679677', 'rs7731626', 'rs706778']	3	yes	0.00743375	0.025281	0.53
rheumatoid arthritis	ankylosing spondylitis	['rs1883832', 'rs2476601', 'rs6651252', 'rs2104286', 'rs4728142', 'rs74956615', 'rs3184504', 'rs2812378', 'rs2283790', 'rs7731626', 'rs1893592', 'rs62097857', 'rs71624119', 'rs2451258', 'rs6679677', 'rs706778', 'rs7426056', 'rs72928038']	18	yes	3.45823e-12	3.62507e-11	2.14
rheumatoid arthritis	systemic lupus erythematosus	['rs4921283', 'rs35929052', 'rs2422345', 'rs5029924', 'rs7574865', 'rs6920220', 'rs11066301', 'rs58721818', 'rs13238352', 'rs13389408', 'rs12531711', 'rs911263', 'rs4810485', 'rs10174238', 'rs1217393', 'rs112846137', 'rs10954214', 'rs7579944', 'rs193107685', 'rs2283790', 'rs7731626', 'rs744600', 'rs2736337', 'rs11085725', 'rs2230926', 'rs7258015', 'rs17849502', 'rs76246107', 'rs9603612', 'rs35677…	47	yes	1.01401e-38	1.90618e-37	4.49
rheumatoid arthritis	interstitial lung disease	['rs6593803', 'rs9299346', 'rs1624005']	3	no	0.000456539	0.00225711	0.57
rheumatoid arthritis	Graves disease	['rs4409785', 'rs6457617', 'rs2476601', 'rs3761959', 'rs72928038']	5	yes	2.84301e-05	0.000175445	0.9
rheumatoid arthritis	intelligence	['rs9653442', 'rs6712515', 'rs10865035']	3	no	0.000912014	0.00418144	0.1
rheumatoid arthritis	celiac disease	['rs11217040', 'rs4073285', 'rs6664969', 'rs3184504', 'rs13415465', 'rs1893592', 'rs11123810', 'rs7426056', 'rs10203477', 'rs11757201', 'rs1980422', 'rs7579944', 'rs16867384', 'rs7731626', 'rs80209296', 'rs17849502', 'rs72928038', 'rs67676925', 'rs62323881', 'rs6749371', 'rs74830391', 'rs2812378', 'rs9979383', 'rs6696533', 'rs3087243', 'rs706778', 'rs13397', 'rs11066188', 'rs212400', 'rs4821124',…	34	yes	1.47736e-38	2.76655e-37	5
rheumatoid arthritis	BMI-adjusted waist circumference	['rs615672']	1	no	0.002968	0.0116805	0.05
rheumatoid arthritis	self reported educational attainment	['rs9653442', 'rs76246107', 'rs6712515']	3	no	0.000116466	0.000652209	0.09
rheumatoid arthritis	systemic scleroderma	['rs4731532', 'rs35929052', 'rs2422345', 'rs11893432', 'rs7574865', 'rs11066301', 'rs58721818', 'rs13238352', 'rs13389408', 'rs12531711', 'rs10174238', 'rs1217393', 'rs6457617', 'rs112846137', 'rs10954214', 'rs193107685', 'rs744600', 'rs9296015', 'rs2736337', 'rs11085725', 'rs2230926', 'rs17849502', 'rs76246107', 'rs35677470', 'rs802791', 'rs7929541', 'rs5754467', 'rs13101828', 'rs6659932', 'rs10…	37	yes	3.50525e-53	7.69579e-52	6.32
rheumatoid arthritis	immune system disease	['rs2476601', 'rs10892279', 'rs7574865', 'rs7579944', 'rs11203203']	5	yes	1.63883e-07	1.27451e-06	0.97
rheumatoid arthritis	neoplasm of mature b-cells	['rs4937362', 'rs4938573']	2	yes	0.00232536	0.00948541	0.39
rheumatoid arthritis	sclerosing cholangitis	['rs1883832', 'rs2476601', 'rs6651252', 'rs2104286', 'rs4728142', 'rs3184504', 'rs2812378', 'rs1893592', 'rs62097857', 'rs71624119', 'rs2451258', 'rs74956615', 'rs7426056', 'rs72928038']	14	yes	1.01615e-09	9.21964e-09	1.83
rheumatoid arthritis	hypothyroidism	['rs4409785', 'rs2476601', 'rs3184504', 'rs6679677', 'rs3087243', 'rs71508903', 'rs34536443']	7	yes	0.000131377	0.000727369	1.02
rheumatoid arthritis	hodgkins lymphoma	['rs9880772', 'rs2476601', 'rs3806624']	3	yes	0.00218924	0.00896763	0.55
rheumatoid arthritis	anti-neutrophil antibody associated vasculitis	['rs7454108', 'rs6679677']	2	yes	0.00855488	0.0284205	0.38
rheumatoid arthritis	Hashimoto's thyroiditis	['rs4409785', 'rs2476601', 'rs72928038']	3	yes	0.00205498	0.00852495	0.56
rheumatoid arthritis	autoimmune thyroid disease	['rs4409785', 'rs2476601', 'rs7731626', 'rs6679677', 'rs706778', 'rs72928038']	6	yes	2.59427e-06	1.81339e-05	1.07
rheumatoid arthritis	Sjogren syndrome	['rs7574865', 'rs6579837', 'rs2431098', 'rs11889341']	4	yes	0.000118747	0.000663459	0.74
rheumatoid arthritis	marginal zone B-cell lymphoma	['rs1364229', 'rs16947122']	2	yes	0.00399474	0.0149652	0.39
rheumatoid arthritis	myositis	['rs2422345', 'rs35929052', 'rs11066301', 'rs58721818', 'rs13238352', 'rs13389408', 'rs10174238', 'rs1217393', 'rs112846137', 'rs10954214', 'rs193107685', 'rs744600', 'rs2736337', 'rs11085725', 'rs17849502', 'rs76246107', 'rs35677470', 'rs802791', 'rs7929541', 'rs5754467', 'rs13101828', 'rs6659932', 'rs2476601', 'rs4958880', 'rs6679677', 'rs2431098']	26	yes	2.04128e-48	4.27037e-47	5.06
rheumatoid arthritis	oligoarticular juvenile idiopathic arthritis	['rs10174238', 'rs6679677', 'rs34536443']	3	yes	0.000689983	0.00328056	0.57
rheumatoid arthritis	polyarticular juvenile idiopathic arthritis, rheumatoid factor negative	['rs10174238', 'rs6679677', 'rs34536443']	3	yes	0.000689983	0.00328056	0.57
rheumatoid arthritis	systemic juvenile idiopathic arthritis	['rs10174238', 'rs6679677', 'rs34536443']	3	yes	0.00383554	0.0144706	0.54
rheumatoid arthritis	a disintegrin and metalloproteinase with thrombospondin motifs 13	['rs2228145', 'rs3184504', 'rs13101828', 'rs8192284', 'rs4810485']	5	no	0.000620411	0.00297781	0.13
rheumatoid arthritis	ACPA-positive rheumatoid arthritis	['rs7454108', 'rs3957146', 'rs3129890', 'rs3104413', 'rs9275530', 'rs10484565', 'rs9275532', 'rs3129891', 'rs9784858', 'rs9275334', 'rs9268557', 'rs9275495', 'rs3129769', 'rs6931277', 'rs3998159']	15	yes	1.27915e-34	2.22468e-33	3.01
rheumatoid arthritis	limited scleroderma	['rs10174238', 'rs10488631', 'rs11893432', 'rs35677470']	4	yes	1.2436e-06	8.98435e-06	0.79
rheumatoid arthritis	typhoid fever	['rs7765379']	1	yes	0.00557858	0.0198814	0.2
rheumatoid arthritis	carotid artery intima media thickness	['rs116199914', 'rs1695024', 'rs111703287']	3	no	0.00383554	0.0144706	0.54
rheumatoid arthritis	IgG index	['rs6457617']	1	yes	0.011126	0.0355429	0.2
rheumatoid arthritis	autoimmune disease	['rs4731532', 'rs4409785', 'rs10931468', 'rs7574865', 'rs6664969', 'rs13415465', 'rs58721818', 'rs1893592', 'rs7426056', 'rs11757201', 'rs16878091', 'rs7731626', 'rs3118470', 'rs72928038', 'rs1217403', 'rs6749371', 'rs35677470', 'rs8043085', 'rs2812378', 'rs1748041', 'rs3802604', 'rs74956615', 'rs3087243', 'rs706778', 'rs34536443', 'rs1054609', 'rs2476601', 'rs1422673', 'rs947474', 'rs6679677', '…	31	yes	5.78561e-38	1.06975e-36	4.92
rheumatoid arthritis	common variable immunodeficiency	['rs6679677', 'rs7731626', 'rs706778']	3	yes	0.00218924	0.00896763	0.55
rheumatoid arthritis	anti-citrullinated protein antibody seropositivity	['rs9269234', 'rs12519788', 'rs12601925', 'rs9860428']	4	yes	9.57058e-10	8.69426e-09	0.8
rheumatoid arthritis	heel bone mineral density	['rs3779381', 'rs2736340']	2	no	2.86944e-05	0.000177001	0.06
rheumatoid arthritis	follicular lymphoma	['rs2765974']	1	yes	0.0166424	0.0490947	0.2
rheumatoid arthritis	anti-centromere-antibody-positive systemic scleroderma	['rs10174238', 'rs10488631']	2	yes	0.000307134	0.00158201	0.4
rheumatoid arthritis	latent autoimmune diabetes in adults	['rs2476601', 'rs3184504']	2	yes	0.00064019	0.00306371	0.4
rheumatoid arthritis	ischemic cardiomyopathy	['rs112844193', 'rs3779381', 'rs112941217']	3	no	1.72582e-07	1.34145e-06	0.6
rheumatoid arthritis	carotid atherosclerosis	['rs2611206', 'rs9727451', 'rs8066891', 'rs12683261']	4	yes	3.0608e-07	2.3236e-06	0.79
diabetic nephropathy	type 2 diabetes nephropathy	['rs13306536', 'rs6930576', 'rs7544082', 'rs895157', 'rs2106294', 'rs56094641', 'rs11101179', 'rs2358944', 'rs773506', 'rs10144968', 'rs741301', 'rs7769051']	12	yes	3.1508e-31	5.16688e-30	11.54
diabetic nephropathy	diabetes mellitus	['rs1143914', 'rs7222331', 'rs768920', 'rs117989384']	4	yes	6.93334e-06	4.63404e-05	1.97
diabetic nephropathy	type 1 diabetes nephropathy	['rs7562121', 'rs55703767', 'rs1326934', 'rs116216059', 'rs61277444', 'rs191449639']	6	yes	7.38163e-13	7.9894e-12	5.04
diabetic nephropathy	microalbuminuria	['rs895157', 'rs56094641']	2	yes	0.00173482	0.00737011	1.33
multiple sclerosis	systolic blood pressure	['rs210131', 'rs394199', 'rs3184504', 'rs11066320', 'rs12456021', 'rs4728142', 'rs2236262']	7	no	0.000529782	0.00257147	0.19
multiple sclerosis	diastolic blood pressure	['rs4728142', 'rs3184504']	2	no	2.11698e-05	0.000132483	0.07
multiple sclerosis	chronic lymphocytic leukemia	['rs806321', 'rs6793295', 'rs1292034', 'rs140522', 'rs2777899', 'rs11755724', 'rs802734', 'rs10936599']	8	yes	5.83387e-06	3.92787e-05	1.03
multiple sclerosis	biliary liver cirrhosis	['rs1800693', 'rs2300747', 'rs7665090', 'rs2546890', 'rs6897932', 'rs2293370', 'rs9591325']	7	yes	2.17977e-06	1.53311e-05	0.96
multiple sclerosis	waist-hip ratio	['rs471942', 'rs4792814', 'rs4812492']	3	no	0.000170752	0.000923033	0.1
multiple sclerosis	heart rate	['rs882300']	1	no	0.0042152	0.015643	0.06
multiple sclerosis	unipolar depression	['rs11919880']	1	no	8.0762e-05	0.000467093	0.04
multiple sclerosis	neurotic disorder	['rs2425752']	1	no	0.0128578	0.0398666	0.06
multiple sclerosis	inflammatory bowel disease	['rs630923', 'rs12946510', 'rs1250550', 'rs6074022', 'rs3184504', 'rs744166', 'rs6880778', 'rs10758669', 'rs4976646', 'rs2688608', 'rs4728142', 'rs17119']	12	yes	3.70321e-05	0.000224927	1.16
multiple sclerosis	coronary artery calcification	['rs2119704']	1	no	2.86944e-06	1.99053e-05	0.03
multiple sclerosis	ankylosing spondylitis	['rs11749040', 'rs1250550', 'rs2104286', 'rs9977672', 'rs3184504', 'rs7731626', 'rs10758669', 'rs71624119', 'rs4728142', 'rs8070463', 'rs72928038']	11	yes	8.24588e-05	0.000475591	1.1
multiple sclerosis	systemic lupus erythematosus	['rs35929052', 'rs4810485', 'rs9271366', 'rs4728142', 'rs7200786', 'rs1131265', 'rs7731626', 'rs11154801', 'rs2688608', 'rs6662618', 'rs10245867', 'rs223889', 'rs34536443']	13	yes	0.000508492	0.00247717	1.05
multiple sclerosis	Graves disease	['rs4409785', 'rs6457617', 'rs72928038', 'rs3761959', 'rs1534422']	5	yes	0.000102477	0.000579184	0.7
multiple sclerosis	celiac disease	['rs59655222', 'rs3184504', 'rs1738074', 'rs7731626', 'rs60600003', 'rs802734', 'rs10936599', 'rs1359062', 'rs72928038']	9	yes	3.51542e-05	0.000213964	1.04
multiple sclerosis	birth weight	['rs1112718', 'rs3184504']	2	no	0.010894	0.0349161	0.1
multiple sclerosis	self reported educational attainment	['rs2726518', 'rs12368653']	2	no	1.95036e-07	1.50797e-06	0.05
multiple sclerosis	diffuse large b-cell lymphoma	['rs806321', 'rs16978630', 'rs1323292', 'rs140522', 'rs2425752']	5	yes	2.21631e-07	1.70729e-06	0.75
multiple sclerosis	sclerosing cholangitis	['rs11749040', 'rs2104286', 'rs9977672', 'rs3184504', 'rs228614', 'rs10758669', 'rs71624119', 'rs4728142', 'rs72928038']	9	yes	0.000269603	0.00139953	0.97
multiple sclerosis	hypothyroidism	['rs4409785', 'rs35703946', 'rs3184504', 'rs60600003', 'rs3129720', 'rs34536443']	6	yes	0.00346163	0.0132634	0.71
multiple sclerosis	Hashimoto's thyroiditis	['rs4409785', 'rs72928038', 'rs1534422']	3	yes	0.00441077	0.0162371	0.43
multiple sclerosis	autoimmune thyroid disease	['rs4409785', 'rs7731626', 'rs72928038', 'rs1534422']	4	yes	0.00168733	0.00719128	0.56
multiple sclerosis	marginal zone B-cell lymphoma	['rs6062314', 'rs8021741', 'rs1323292', 'rs1250550', 'rs2425752', 'rs1107345', 'rs2777899']	7	yes	1.99833e-11	2.03219e-10	1.05
multiple sclerosis	BMI-adjusted waist-hip ratio	['rs11554159', 'rs874628']	2	no	0.00051829	0.00251987	0.08
multiple sclerosis	Eczema	['rs4939490', 'rs56095240', 'rs10414065', 'rs5756391', 'rs249677', 'rs6881706', 'rs12365699', 'rs10245867', 'rs6990534']	9	no	0.00984126	0.0319334	0.8
multiple sclerosis	a disintegrin and metalloproteinase with thrombospondin motifs 13	['rs3184504', 'rs4810485', 'rs35967351', 'rs12722489']	4	no	1.36738e-06	9.82528e-06	0.1
multiple sclerosis	IgG index	['rs6457617', 'rs11621145']	2	yes	5.35669e-05	0.000318358	0.31
multiple sclerosis	autoimmune disease	['rs10797431', 'rs4409785', 'rs7731626', 'rs34536443', 'rs60600003', 'rs3118470', 'rs9591325', 'rs72928038']	8	yes	3.01327e-05	0.000185016	0.99
multiple sclerosis	follicular lymphoma	['rs2425752', 'rs7595037']	2	yes	0.000159915	0.000872425	0.3
coronary artery disease	systolic blood pressure	['rs1250259', 'rs7209400', 'rs3184504', 'rs964184', 'rs16948048', 'rs7137828', 'rs699', 'rs2681492', 'rs6905288', 'rs604723', 'rs2327429', 'rs10857147', 'rs671', 'rs149487184', 'rs17608766', 'rs7412', 'rs1333049', 'rs17037390', 'rs2286526', 'rs11556924', 'rs495828', 'rs633185', 'rs2571445', 'rs17514846', 'rs3918226', 'rs17696736', 'rs34991912', 'rs603424', 'rs1878406', 'rs3745348', 'rs9349379', '…	40	no	0.000834462	0.00385728	1.09
coronary artery disease	diastolic blood pressure	['rs1250259', 'rs7209400', 'rs11024074', 'rs3184504', 'rs964184', 'rs16948048', 'rs7137828', 'rs2681492', 'rs604723', 'rs867186', 'rs10857147', 'rs671', 'rs7692387', 'rs17608766', 'rs1333049', 'rs17037390', 'rs651821', 'rs11556924', 'rs495828', 'rs633185', 'rs3918226', 'rs17696736', 'rs603424', 'rs507666', 'rs9349379', 'rs2075291', 'rs4420638', 'rs7500448', 'rs13139571', 'rs116843064', 'rs2972146…	33	no	0.000525164	0.00255075	1.13
coronary artery disease	mean arterial pressure	['rs7209400', 'rs604723', 'rs633185', 'rs11024074', 'rs10857147', 'rs17514846', 'rs699', 'rs111245230', 'rs17608766', 'rs17696736', 'rs7137828', 'rs13139571', 'rs12801636', 'rs2681472', 'rs1378942', 'rs2681492']	16	yes	2.08851e-07	1.61139e-06	1.46
coronary artery disease	blood pressure	['rs633185', 'rs17608766', 'rs13139571', 'rs15285', 'rs1378942']	5	yes	0.0154852	0.0463732	0.56
coronary artery disease	stroke	['rs10455872', 'rs11556924', 'rs12190287', 'rs2107595', 'rs17114036', 'rs4420638', 'rs1122608', 'rs3184504', 'rs964184', 'rs579459', 'rs17696736', 'rs1333049']	12	yes	2.05158e-08	1.7109e-07	1.38
coronary artery disease	bone density	['rs7209460']	1	no	0.000707152	0.00335456	0.05
coronary artery disease	bipolar disorder	['rs2814944']	1	no	0.0042176	0.015648	0.06
coronary artery disease	FEV/FEC ratio	['rs11172113', 'rs12190287', 'rs2571445', 'rs1994016', 'rs112635299', 'rs8068952']	6	no	5.76072e-05	0.000340573	0.16
coronary artery disease	unipolar depression	['rs11054833', 'rs60466238', 'rs7148335', 'rs528732638', 'rs11835646']	5	no	0.0127724	0.0396438	0.2
coronary artery disease	hematocrit	['rs1801689', 'rs495828', 'rs4420638', 'rs2519093', 'rs671', 'rs3184504', 'rs964184', 'rs579459', 'rs651821', 'rs1333049', 'rs8069437']	11	yes	0.00011302	0.000635095	1.06
coronary artery disease	mean corpuscular hemoglobin concentration	['rs11670056', 'rs28601761', 'rs671', 'rs3184504', 'rs964184', 'rs579459', 'rs651821']	7	yes	0.00255989	0.0103156	0.75
coronary artery disease	hypertension	['rs9349379', 'rs604723', 'rs12413409', 'rs633185', 'rs2681492', 'rs10857147', 'rs17514846', 'rs13139571', 'rs2972146', 'rs2681472', 'rs1378942', 'rs10774625']	12	yes	2.16383e-05	0.000135242	1.16
coronary artery disease	neurotic disorder	['rs11509880']	1	no	0.00605702	0.0212605	0.06
coronary artery disease	coronary heart disease	['rs4934855', 'rs200787930', 'rs13079221', 'rs41311933', 'rs550780826', 'rs7137828', 'rs6909752', 'rs1867624', 'rs10778546', 'rs157595', 'rs1333042', 'rs579459', 'rs378825', 'rs1291621', 'rs2286526', 'rs10793514', 'rs2268344', 'rs2493298', 'rs9283706', 'rs425105', 'rs2546343', 'rs11509880', 'rs4593108', 'rs12675257', 'rs17465982', 'rs1254531', 'rs4752700', 'rs2281719', 'rs4420638', 'rs2679053', '…	639	yes	0	0	75.53
coronary artery disease	myocardial infarction	['rs10455872', 'rs11206510', 'rs1870634', 'rs17465637', 'rs180803', 'rs17678683', 'rs72743461', 'rs2891168', 'rs7528419', 'rs16986953', 'rs9970807', 'rs9982601', 'rs72689147', 'rs11556924', 'rs55791371', 'rs10139550', 'rs12541758', 'rs16880442', 'rs28451064', 'rs4593108', 'rs7212798', 'rs10738607', 'rs9349379', 'rs11617955', 'rs1122608', 'rs9985766', 'rs4977574', 'rs6725887', 'rs2681472', 'rs6467…	30	yes	5.51744e-44	1.10078e-42	4.01
coronary artery disease	coronary artery calcification	['rs9349379', 'rs1169288', 'rs6511720', 'rs247616', 'rs964184', 'rs1333049']	6	no	0.00309635	0.0121141	0.2
coronary artery disease	cardiovascular disease	['rs3184504', 'rs964184', 'rs2681492', 'rs6905288', 'rs9818870', 'rs604723', 'rs4299376', 'rs6511720', 'rs140570886', 'rs11591147', 'rs17608766', 'rs7412', 'rs11556924', 'rs3918226', 'rs603424', 'rs113230003', 'rs1912483', 'rs28601761', 'rs247616', 'rs12740374']	20	yes	9.33524e-12	9.60009e-11	1.93
coronary artery disease	Alopecia	['rs2071382']	1	no	0.00604745	0.0212422	0.06
coronary artery disease	androgenetic alopecia	['rs2071382']	1	no	0.00603019	0.0212089	0.06
coronary artery disease	body weight	['rs4420638']	1	no	0.00206065	0.00853881	0.05
coronary artery disease	diabetes mellitus	['rs10811652', 'rs74617384', 'rs4420638', 'rs964184', 'rs1333049']	5	yes	0.00202325	0.00843776	0.61
coronary artery disease	self reported educational attainment	['rs1623003']	1	no	3.26787e-09	2.87588e-08	0.03
coronary artery disease	common carotid intimal medial thickness	['rs6511720', 'rs7412', 'rs515135', 'rs1878406', 'rs17398575']	5	yes	0.000446239	0.00221066	0.64
coronary artery disease	alcohol drinking	['rs9349379', 'rs7209400', 'rs495828', 'rs7528419', 'rs604723', 'rs4299376', 'rs633185', 'rs11591147', 'rs116843064', 'rs28601761', 'rs671', 'rs112635299', 'rs3918226', 'rs2244608', 'rs17696736', 'rs7137828', 'rs13139571', 'rs2681492']	18	yes	2.0747e-05	0.000130115	1.28
coronary artery disease	heart failure	['rs55730499', 'rs4766578', 'rs4420638', 'rs140570886', 'rs964184', 'rs1333049']	6	yes	0.0134205	0.0411236	0.63
coronary artery disease	psychomotor performance	['rs4420638']	1	no	0.0157401	0.0469254	0.14
coronary artery disease	abdominal aortic aneurysm	['rs6511720', 'rs12133641', 'rs602633']	3	yes	0.000432898	0.00214893	0.41
coronary artery disease	large artery stroke	['rs10455872', 'rs11556924', 'rs2107595', 'rs12190287', 'rs17114036', 'rs12413409', 'rs1122608', 'rs12936587', 'rs3184504', 'rs964184', 'rs579459', 'rs1333049', 'rs6841581']	13	yes	1.51096e-16	1.8625e-15	1.74
coronary artery disease	acute coronary syndrome	['rs10455872', 'rs7528419', 'rs6511720', 'rs11057830', 'rs186696265', 'rs7412', 'rs12740374']	7	yes	6.51198e-08	5.20816e-07	0.94
coronary artery disease	cancer	['rs1333049', 'rs4420638', 'rs964184', 'rs3184504']	4	no	0.00532082	0.0191257	0.51
coronary artery disease	sleep duration	['rs2000813', 'rs6905288', 'rs668948', 'rs7528419', 'rs655720', 'rs2519093', 'rs10106652', 'rs28601761', 'rs964184', 'rs15285', 'rs12740374', 'rs6982502', 'rs646776']	13	no	0.00878503	0.0289682	0.91
coronary artery disease	LDL cholesterol:HDL cholesterol ratio	['rs4420638']	1	no	0.0157401	0.0469254	0.14
coronary artery disease	parental longevity	['rs55730499', 'rs10455872', 'rs74617384', 'rs11556924', 'rs602633', 'rs4420638', 'rs6511720', 'rs633185', 'rs3184504', 'rs1333042', 'rs17514846', 'rs186696265', 'rs7137828', 'rs17696736', 'rs6689306', 'rs15285', 'rs10774625']	17	yes	3.88932e-09	3.40234e-08	1.64
coronary artery disease	cervical artery dissection	['rs11172113', 'rs9349379']	2	no	0.000613635	0.00295012	0.28
coronary artery disease	carotid artery intima media thickness	['rs6511720', 'rs9515203', 'rs7412', 'rs515135', 'rs1878406', 'rs17398575']	6	yes	5.51333e-06	3.72404e-05	0.79
coronary artery disease	atherosclerosis	['rs6511720', 'rs7412', 'rs515135', 'rs1878406', 'rs17398575']	5	yes	5.99259e-06	4.02733e-05	0.68
coronary artery disease	clinical and behavioural ideal cardiovascular health	['rs7412']	1	yes	0.0079013	0.0265443	0.14
coronary artery disease	heel bone mineral density	['rs6006426', 'rs11670056', 'rs28451064', 'rs7209460', 'rs603424', 'rs4496284']	6	no	8.00015e-05	0.00046306	0.17
inflammatory bowel disease	spine bone mineral density	['rs8009169', 'rs7968307', 'rs2839073', 'rs13069567']	4	no	0.00335766	0.0129623	0.76
inflammatory bowel disease	glucose tolerance test	['rs1260326', 'rs2641348']	2	no	0.0166749	0.049152	0.46
inflammatory bowel disease	mucocutaneous lymph node syndrome	['rs1569723', 'rs1801274']	2	yes	0.0166749	0.049152	0.46
inflammatory bowel disease	coronary artery calcification	['rs1260326', 'rs4246215']	2	no	0.00773061	0.026139	0.08
inflammatory bowel disease	ankylosing spondylitis	['rs4243971', 'rs3749171', 'rs7282490', 'rs3853824', 'rs2111485', 'rs11230563', 'rs3184504', 'rs4246905', 'rs2266961', 'rs4845604', 'rs1569328', 'rs559928', 'rs1260326', 'rs925255', 'rs34920465', 'rs2024092', 'rs941823', 'rs7404095', 'rs7608910', 'rs7236492', 'rs11236797', 'rs9297145', 'rs9889296', 'rs3197999', 'rs11229555', 'rs1847472', 'rs12720356', 'rs17622378', 'rs395157', 'rs1250550', 'rs177…	76	yes	1.28691e-104	4.00117e-103	11.28
inflammatory bowel disease	allergic rhinitis	['rs11236797', 'rs449454', 'rs17293632', 'rs653178', 'rs2155219', 'rs4845604']	6	no	0.0120824	0.0379401	0.74
inflammatory bowel disease	systemic lupus erythematosus	['rs6920220', 'rs2111485', 'rs3024505', 'rs653178', 'rs1801274', 'rs2187668', 'rs4676410', 'rs3024493', 'rs4246905', 'rs2688608', 'rs10521318', 'rs1990760', 'rs4728142']	13	yes	2.75703e-06	1.91892e-05	1.34
inflammatory bowel disease	sarcoidosis	['rs2187668', 'rs653178']	2	yes	0.0166749	0.049152	0.46
inflammatory bowel disease	intelligence	['rs13126505', 'rs62037363', 'rs8049439']	3	no	0.00846587	0.0281759	0.1
inflammatory bowel disease	femoral neck bone mineral density	['rs6596684', 'rs4317455', 'rs6589564', 'rs17000400', 'rs2341557', 'rs34461570', 'rs10815621']	7	no	2.23032e-06	1.56422e-05	1.36
inflammatory bowel disease	celiac disease	['rs6651252', 'rs212388', 'rs653178', 'rs3184504', 'rs2187668', 'rs917997', 'rs1893217', 'rs4676410', 'rs4246905', 'rs11221332']	10	yes	4.96776e-08	4.00815e-07	1.68
inflammatory bowel disease	self reported educational attainment	['rs8049439']	1	no	7.63978e-05	0.000444631	0.03
inflammatory bowel disease	immune system disease	['rs1893217', 'rs653178']	2	yes	0.00454138	0.0166427	0.49
inflammatory bowel disease	childhood onset asthma	['rs11236797', 'rs449454', 'rs1811711', 'rs2155219', 'rs17622378', 'rs2066844', 'rs4845604']	7	no	0.00375985	0.0142427	0.84
inflammatory bowel disease	leukopenia	['rs79206939', 'rs117506642', 'rs117829974', 'rs2501846', 'rs116855232']	5	yes	3.2541e-11	3.27737e-10	1.28
inflammatory bowel disease	sclerosing cholangitis	['rs4243971', 'rs3749171', 'rs3853824', 'rs2111485', 'rs11230563', 'rs3184504', 'rs1569328', 'rs4845604', 'rs1260326', 'rs559928', 'rs2266961', 'rs925255', 'rs941823', 'rs2024092', 'rs34920465', 'rs7404095', 'rs7608910', 'rs11236797', 'rs9297145', 'rs9889296', 'rs7236492', 'rs3197999', 'rs12720356', 'rs11229555', 'rs1847472', 'rs17622378', 'rs395157', 'rs17780256', 'rs11221332', 'rs7556897', 'rs3…	68	yes	1.06292e-97	3.14453e-96	11.24
inflammatory bowel disease	hypothyroidism	['rs10748781', 'rs2111485', 'rs78534766', 'rs3184504']	4	yes	0.0112539	0.0358969	0.69
inflammatory bowel disease	alopecia areata	['rs653178', 'rs2155219']	2	yes	0.014628	0.0442644	0.47
inflammatory bowel disease	pancreatitis	['rs4437130', 'rs62561366']	2	yes	0.000394944	0.00197661	0.51
inflammatory bowel disease	mathematical ability	['rs1569723']	1	no	0.00202274	0.00843776	0.04
inflammatory bowel disease	Autoimmune Hepatitis	['rs2187668', 'rs3184504']	2	yes	0.000113836	0.000639435	0.51
inflammatory bowel disease	thiopurine immunosuppressant-induced pancreatitis	['rs6935723']	1	yes	0.00437406	0.0161466	0.26
inflammatory bowel disease	erythema nodosum	['rs390966', 'rs9405444', 'rs10138297', 'rs6828740', 'rs11079757']	5	yes	7.05498e-10	6.46111e-09	1.26
inflammatory bowel disease	collagenous colitis	['rs2187668']	1	yes	0.00437406	0.0161466	0.26
inflammatory bowel disease	myelosuppression	['rs11969064']	1	no	0.00872894	0.0288116	0.26
inflammatory bowel disease	pyoderma gangrenosum	['rs10184704', 'rs11174436', 'rs130555', 'rs13392177', 'rs161857', 'rs12607055', 'rs17770334']	7	yes	2.90392e-17	3.63772e-16	1.79
inflammatory bowel disease	autoimmune disease	['rs1893217', 'rs4676410', 'rs78534766', 'rs4246905', 'rs10748781']	5	yes	0.000793165	0.00368149	0.91
inflammatory bowel disease	sum of basophil and neutrophil counts	['rs1260326', 'rs78487399', 'rs3184504', 'rs6740847']	4	no	0.00419526	0.0155967	0.75
inflammatory bowel disease	myeloid white cell count	['rs1260326', 'rs78487399', 'rs3184504', 'rs6740847']	4	no	0.00539708	0.0193476	0.73
inflammatory bowel disease	monocyte:lymphocyte ratio	['rs1991866']	1	no	0.0130647	0.0403118	0.26
inflammatory bowel disease	sum of neutrophil and eosinophil counts	['rs1260326', 'rs78487399', 'rs3184504', 'rs6740847']	4	no	0.00419526	0.0155967	0.75
inflammatory bowel disease	granulocyte count	['rs1260326', 'rs78487399', 'rs3184504', 'rs6740847']	4	no	0.00439881	0.0162053	0.75
inflammatory bowel disease	heel bone mineral density	['rs11677953']	1	no	0.000108704	0.000612727	0.03
inflammatory bowel disease	urinary sodium to creatinine ratio	['rs1260326']	1	no	0.00872894	0.0288116	0.26
inflammatory bowel disease	percent glycated albumin	['rs1260326']	1	no	0.00872894	0.0288116	0.26
juvenile idiopathic arthritis	ankylosing spondylitis	['rs4869313', 'rs7042370', 'rs62131887', 'rs34884278', 'rs10988542', 'rs11145763', 'rs4246905', 'rs1250563', 'rs7660520', 'rs11741255', 'rs114846446', 'rs2807264', 'rs55705316', 'rs36051895', 'rs17885785', 'rs12928404', 'rs11580078', 'rs6689858', 'rs17466626', 'rs1689510', 'rs2075184', 'rs12863738', 'rs7731626', 'rs2836882', 'rs602662', 'rs1332099', 'rs7725052', 'rs2066363', 'rs755374', 'rs4625',…	46	yes	3.58107e-93	1.03844e-91	11.95
juvenile idiopathic arthritis	systemic lupus erythematosus	['rs4869313', 'rs7042370', 'rs62131887', 'rs34884278', 'rs10988542', 'rs11145763', 'rs4246905', 'rs1250563', 'rs7660520', 'rs11741255', 'rs114846446', 'rs2807264', 'rs55705316', 'rs36051895', 'rs17885785', 'rs12928404', 'rs11580078', 'rs6689858', 'rs17466626', 'rs1689510', 'rs2075184', 'rs12863738', 'rs7731626', 'rs2836882', 'rs602662', 'rs1332099', 'rs7725052', 'rs2066363', 'rs755374', 'rs4625',…	46	yes	1.09791e-82	2.93927e-81	7.42
juvenile idiopathic arthritis	celiac disease	['rs4869313', 'rs7042370', 'rs62131887', 'rs34884278', 'rs10988542', 'rs11145763', 'rs4246905', 'rs1250563', 'rs7660520', 'rs11741255', 'rs114846446', 'rs2807264', 'rs55705316', 'rs36051895', 'rs17885785', 'rs12928404', 'rs11580078', 'rs6689858', 'rs17466626', 'rs1689510', 'rs2075184', 'rs12863738', 'rs7731626', 'rs2836882', 'rs602662', 'rs1332099', 'rs7725052', 'rs2066363', 'rs755374', 'rs4625',…	46	yes	2.87417e-104	8.86092e-103	19.09
juvenile idiopathic arthritis	autoimmune thyroid disease	['rs4869313', 'rs7042370', 'rs62131887', 'rs34884278', 'rs10988542', 'rs11145763', 'rs4246905', 'rs1250563', 'rs7660520', 'rs11741255', 'rs2807264', 'rs114846446', 'rs55705316', 'rs36051895', 'rs17885785', 'rs12928404', 'rs11580078', 'rs6689858', 'rs17466626', 'rs1689510', 'rs2075184', 'rs12863738', 'rs7731626', 'rs2836882', 'rs602662', 'rs7725052', 'rs2066363', 'rs755374', 'rs4625', 'rs12598357'…	46	yes	1.54827e-133	5.4112e-132	48.94
juvenile idiopathic arthritis	Eczema	['rs7725052', 'rs1689510', 'rs36051895']	3	no	0.00687996	0.0236059	0.54
juvenile idiopathic arthritis	autoimmune disease	['rs4869313', 'rs7042370', 'rs62131887', 'rs34884278', 'rs10988542', 'rs11145763', 'rs4246905', 'rs1250563', 'rs7660520', 'rs11741255', 'rs114846446', 'rs2807264', 'rs55705316', 'rs36051895', 'rs17885785', 'rs12928404', 'rs11580078', 'rs6689858', 'rs17466626', 'rs1689510', 'rs2075184', 'rs12863738', 'rs7731626', 'rs2836882', 'rs602662', 'rs1332099', 'rs7725052', 'rs2066363', 'rs755374', 'rs4625',…	46	yes	1.09611e-110	3.45935e-109	24.47
juvenile idiopathic arthritis	common variable immunodeficiency	['rs4869313', 'rs7042370', 'rs62131887', 'rs34884278', 'rs10988542', 'rs11145763', 'rs4246905', 'rs1250563', 'rs7660520', 'rs11741255', 'rs2807264', 'rs114846446', 'rs55705316', 'rs36051895', 'rs17885785', 'rs12928404', 'rs11580078', 'rs6689858', 'rs17466626', 'rs1689510', 'rs2075184', 'rs12863738', 'rs7731626', 'rs2836882', 'rs602662', 'rs7725052', 'rs2066363', 'rs755374', 'rs4625', 'rs12598357'…	46	yes	1.31079e-151	4.69322e-150	64.79
juvenile idiopathic arthritis	temporal arteritis	['rs6679677']	1	yes	0.0063752	0.0221386	1.28
ankylosing spondylitis	systolic blood pressure	['rs4728142', 'rs1260326', 'rs3184504']	3	no	0.00438466	0.0161695	0.09
ankylosing spondylitis	FEV/FEC ratio	['rs72743477', 'rs1689510', 'rs4129267']	3	no	0.00617165	0.0215698	0.09
ankylosing spondylitis	waist-hip ratio	['rs1260326']	1	no	0.00289529	0.0114613	0.04
ankylosing spondylitis	HOMA-B	['rs1260326', 'rs174535']	2	no	0.00837404	0.0279147	0.51
ankylosing spondylitis	coronary artery calcification	['rs1260326', 'rs174535']	2	no	0.0152408	0.0458287	0.08
ankylosing spondylitis	allergic rhinitis	['rs7725052', 'rs11236797', 'rs17293632', 'rs1689510', 'rs61839660', 'rs4845604']	6	no	0.00839828	0.0279701	0.76
ankylosing spondylitis	systemic lupus erythematosus	['rs4869313', 'rs1267499', 'rs7042370', 'rs34884278', 'rs62131887', 'rs10988542', 'rs2111485', 'rs11145763', 'rs1250563', 'rs4246905', 'rs7660520', 'rs11741255', 'rs114846446', 'rs2807264', 'rs55705316', 'rs36051895', 'rs17885785', 'rs11580078', 'rs12928404', 'rs6689858', 'rs17466626', 'rs1689510', 'rs2075184', 'rs12863738', 'rs2283790', 'rs7731626', 'rs11117431', 'rs61839660', 'rs2836882', 'rs30…	55	yes	8.33771e-57	1.90183e-55	6.11
ankylosing spondylitis	intelligence	['rs12598357', 'rs12928404']	2	no	0.00376005	0.0142427	0.07
ankylosing spondylitis	celiac disease	['rs4869313', 'rs7042370', 'rs34884278', 'rs62131887', 'rs10988542', 'rs3184504', 'rs1893592', 'rs11145763', 'rs1250563', 'rs4246905', 'rs1018326', 'rs7660520', 'rs11741255', 'rs114846446', 'rs7426056', 'rs2807264', 'rs55705316', 'rs36051895', 'rs17885785', 'rs12928404', 'rs11580078', 'rs6689858', 'rs17466626', 'rs1689510', 'rs2075184', 'rs12863738', 'rs7731626', 'rs2836882', 'rs602662', 'rs13320…	55	yes	1.64227e-82	4.38856e-81	10.56
ankylosing spondylitis	self reported educational attainment	['rs1689510']	1	no	0.000150184	0.000823704	0.03
ankylosing spondylitis	sclerosing cholangitis	['rs4243971', 'rs4456788', 'rs2111485', 'rs196941', 'rs6561151', 'rs5757584', 'rs76913543', 'rs2910686', 'rs2451258', 'rs1260326', 'rs559928', 'rs1292035', 'rs2024092', 'rs9494840', 'rs11236797', 'rs9297145', 'rs3197999', 'rs80174646', 'rs12720356', 'rs9977672', 'rs4676406', 'rs66504140', 'rs11117431', 'rs61839660', 'rs568617', 'rs3024493', 'rs8006884', 'rs72928038', 'rs2050392', 'rs2104286', 'rs…	245	yes	0	0	61.56
ankylosing spondylitis	hypothyroidism	['rs2476601', 'rs2111485', 'rs3184504', 'rs6679677', 'rs10748781', 'rs35074907']	6	yes	0.000162026	0.000882047	1.09
ankylosing spondylitis	psoriatic arthritis	['rs11249215', 'rs4921482', 'rs74817271', 'rs10865331', 'rs12188300']	5	yes	3.0731e-06	2.12577e-05	1.22
ankylosing spondylitis	alopecia areata	['rs1860545', 'rs2476601']	2	yes	0.0125805	0.039206	0.5
ankylosing spondylitis	Hashimoto's thyroiditis	['rs2476601', 'rs72928038']	2	yes	0.0143502	0.0435533	0.5
ankylosing spondylitis	autoimmune thyroid disease	['rs4869313', 'rs7042370', 'rs62131887', 'rs34884278', 'rs10988542', 'rs11145763', 'rs4246905', 'rs1250563', 'rs7660520', 'rs11741255', 'rs2807264', 'rs114846446', 'rs55705316', 'rs36051895', 'rs17885785', 'rs12928404', 'rs11580078', 'rs6689858', 'rs17466626', 'rs1689510', 'rs2075184', 'rs12863738', 'rs7731626', 'rs2836882', 'rs602662', 'rs72928038', 'rs7725052', 'rs2066363', 'rs755374', 'rs4625'…	48	yes	1.22251e-99	3.67608e-98	12.6
ankylosing spondylitis	psoriasis vulgaris	['rs7552167', 'rs28998802', 'rs10865331', 'rs367569', 'rs4561177']	5	yes	6.11377e-07	4.54698e-06	1.27
ankylosing spondylitis	myositis	['rs6679677', 'rs2476601']	2	yes	0.0125805	0.039206	0.5
ankylosing spondylitis	BMI-adjusted waist-hip ratio	['rs12369214']	1	no	0.0120285	0.0377995	0.05
ankylosing spondylitis	Eczema	['rs7725052', 'rs17293632', 'rs1689510', 'rs61839660', 'rs4845604', 'rs36051895']	6	no	0.0141702	0.0430784	0.72
ankylosing spondylitis	Autoimmune Hepatitis	['rs3184504']	1	yes	0.0160579	0.0477079	0.28
ankylosing spondylitis	anterior uveitis	['rs2032890', 'rs116488202', 'rs115879499']	3	yes	2.30041e-05	0.000143289	0.81
ankylosing spondylitis	autoimmune disease	['rs4869313', 'rs7042370', 'rs34884278', 'rs62131887', 'rs10988542', 'rs1893592', 'rs11145763', 'rs1250563', 'rs4246905', 'rs7660520', 'rs11741255', 'rs114846446', 'rs7426056', 'rs2807264', 'rs55705316', 'rs36051895', 'rs17885785', 'rs12928404', 'rs11580078', 'rs6689858', 'rs17466626', 'rs1689510', 'rs2075184', 'rs12863738', 'rs7731626', 'rs2836882', 'rs602662', 'rs1332099', 'rs72928038', 'rs7725…	53	yes	4.81532e-86	1.32052e-84	11.28
ankylosing spondylitis	common variable immunodeficiency	['rs4869313', 'rs7042370', 'rs62131887', 'rs34884278', 'rs10988542', 'rs11145763', 'rs4246905', 'rs1250563', 'rs7660520', 'rs11741255', 'rs2807264', 'rs114846446', 'rs55705316', 'rs36051895', 'rs17885785', 'rs12928404', 'rs11580078', 'rs6689858', 'rs17466626', 'rs1689510', 'rs2075184', 'rs12863738', 'rs7731626', 'rs2836882', 'rs602662', 'rs7725052', 'rs2066363', 'rs755374', 'rs4625', 'rs12598357'…	46	yes	3.9692e-112	1.26359e-110	12.78
ankylosing spondylitis	sum of basophil and neutrophil counts	['rs9977672', 'rs1260326', 'rs2476601', 'rs3184504']	4	no	0.00316365	0.0123116	0.79
ankylosing spondylitis	sum of neutrophil and eosinophil counts	['rs9977672', 'rs1260326', 'rs2476601', 'rs3184504']	4	no	0.00316365	0.0123116	0.79
ankylosing spondylitis	granulocyte count	['rs9977672', 'rs1260326', 'rs2476601', 'rs3184504']	4	no	0.00331885	0.0128609	0.79
ankylosing spondylitis	heel bone mineral density	['rs1569414']	1	no	0.000217455	0.00115377	0.03
ankylosing spondylitis	urinary sodium to creatinine ratio	['rs1260326']	1	no	0.00806155	0.0270021	0.28
ankylosing spondylitis	percent glycated albumin	['rs1260326']	1	no	0.00806155	0.0270021	0.28
ankylosing spondylitis	latent autoimmune diabetes in adults	['rs2476601', 'rs3184504']	2	yes	0.000337052	0.00171859	0.55
ankylosing spondylitis	respiratory system disease	['rs2497318', 'rs1689510', 'rs174535', 'rs4129267', 'rs4845604']	5	no	8.61136e-05	0.000494334	1.08
allergic rhinitis	systolic blood pressure	['rs7562', 'rs653178', 'rs3918226', 'rs597808', 'rs7137828']	5	no	0.00917735	0.0300588	0.15
allergic rhinitis	atopic eczema	['rs479844', 'rs3091307', 'rs2228145', 'rs4821544', 'rs2155219', 'rs7512552', 'rs848']	7	yes	1.61422e-05	0.000102643	1.19
allergic rhinitis	FEV/FEC ratio	['rs12470864', 'rs1950897', 'rs1689510', 'rs17294280', 'rs34290285']	5	no	0.0125196	0.0390744	0.15
allergic rhinitis	waist-hip ratio	['rs301806', 'rs597808']	2	no	0.0039795	0.0149119	0.08
allergic rhinitis	unipolar depression	['rs301806']	1	no	0.00423203	0.015683	0.05
allergic rhinitis	coronary artery calcification	['rs17133587']	1	no	0.000471967	0.00232788	0.04
allergic rhinitis	seasonal allergic rhinitis	['rs11677002', 'rs2601191', 'rs3787184', 'rs6583203', 'rs7936323', 'rs2149039', 'rs9648346', 'rs201428899', 'rs11236797', 'rs34210653', 'rs1044573', 'rs28361986', 'rs12935657', 'rs13395467', 'rs61977073', 'rs9282864', 'rs66819621', 'rs491087', 'rs2164068', 'rs2519093', 'rs79180837', 'rs2884670', 'rs17513503', 'rs6738964', 'rs7237244', 'rs72823641', 'rs7824993', 'rs10124907', 'rs11671925', 'rs2030…	103	yes	1.30387e-218	5.39375e-217	22.59
allergic rhinitis	narcolepsy with cataplexy	['rs7744020', 'rs10995245']	2	yes	0.00648886	0.0224587	0.44
allergic rhinitis	basophil count	['rs74847330', 'rs4821544', 'rs2519093', 'rs112401631', 'rs1057258', 'rs2228145', 'rs34210653', 'rs653178', 'rs6021268', 'rs1059513', 'rs12440045', 'rs7936323', 'rs34290285', 'rs55646091']	14	no	0.0074966	0.0254651	0.79
allergic rhinitis	intelligence	['rs10876864', 'rs2164068']	2	no	0.000681595	0.00324489	0.07
allergic rhinitis	self reported educational attainment	['rs1689510']	1	no	1.65267e-05	0.00010486	0.03
allergic rhinitis	eosinophil count	['rs11539209', 'rs112401631', 'rs7936312', 'rs7936323', 'rs34290285', 'rs12952581', 'rs653178', 'rs34210653', 'rs697852', 'rs7646283', 'rs1057258', 'rs1837253', 'rs3024971', 'rs117710327', 'rs71368508', 'rs9889262', 'rs17293632', 'rs4821544', 'rs2519093', 'rs12722502', 'rs6021268', 'rs1059513', 'rs16903574', 'rs12440045', 'rs55646091']	25	yes	6.51805e-10	5.99498e-09	1.6
allergic rhinitis	childhood onset asthma	['rs72823641', 'rs1295685', 'rs10244416', 'rs449454', 'rs6461503', 'rs12470864', 'rs112401631', 'rs10468514', 'rs62623446', 'rs7936312', 'rs17454584', 'rs2390314', 'rs28407950', 'rs4845604', 'rs6594499', 'rs3749833', 'rs34290285', 'rs12952581', 'rs479844', 'rs72743461', 'rs11236797', 'rs12123821', 'rs9372120', 'rs2428494', 'rs2070901', 'rs12365699', 'rs12413578', 'rs7848215', 'rs12935657', 'rs109…	49	yes	2.68009e-50	5.75473e-49	5.9
allergic rhinitis	allergy	['rs4916533', 'rs10244416', 'rs27741', 'rs4833093', 'rs1048990', 'rs7936312', 'rs2025758', 'rs4801001', 'rs3787184', 'rs7137828', 'rs6489785', 'rs9290877', 'rs7936323', 'rs3749833', 'rs479844', 'rs1214598', 'rs11685995', 'rs34210653', 'rs4747846', 'rs61839660', 'rs12935657', 'rs12122629', 'rs7725052', 'rs113048054', 'rs74847330', 'rs4722758', 'rs61977073', 'rs4574025', 'rs550057', 'rs1057258', 'r…	257	yes	0	0	52.45
allergic rhinitis	alopecia areata	['rs848', 'rs653178', 'rs2155219']	3	no	0.00111665	0.00497632	0.64
allergic rhinitis	mathematical ability	['rs11171739', 'rs2640564']	2	no	0.00560245	0.0199519	0.08
allergic rhinitis	BMI-adjusted waist-hip ratio	['rs4616071']	1	no	0.00430249	0.0158985	0.05
allergic rhinitis	eosinophil percentage of granulocytes	['rs9889262', 'rs112401631', 'rs653178', 'rs1837253', 'rs34210653', 'rs10876864', 'rs1059513', 'rs7936323', 'rs34290285']	9	yes	2.67329e-07	2.04213e-06	1.5
allergic rhinitis	Eczema	['rs27741', 'rs62623446', 'rs1048990', 'rs2025758', 'rs17454584', 'rs3787184', 'rs7137828', 'rs7936323', 'rs34210653', 'rs4747846', 'rs12935657', 'rs12122629', 'rs7646283', 'rs13020553', 'rs380852', 'rs10008032', 'rs11717778', 'rs6881270', 'rs2393717', 'rs8045689', 'rs1444789', 'rs11236814', 'rs6990534', 'rs11204896', 'rs11539209', 'rs4076542', 'rs2422254', 'rs10486391', 'rs72033857', 'rs1330303'…	345	yes	0	0	60.53
allergic rhinitis	a disintegrin and metalloproteinase with thrombospondin motifs 13	['rs12470864', 'rs2228145', 'rs2519093', 'rs550057', 'rs507666']	5	no	0.00390261	0.0146877	0.13
allergic rhinitis	autoimmune disease	['rs7725052', 'rs2030519', 'rs1689510', 'rs11171739']	4	no	0.00829041	0.027681	0.68
allergic rhinitis	neutrophil percentage of granulocytes	['rs891058', 'rs653178', 'rs1837253', 'rs34210653', 'rs10876864', 'rs1059513', 'rs12440045', 'rs7936323', 'rs34290285', 'rs55646091']	10	yes	1.17233e-08	9.91777e-08	1.7
allergic rhinitis	sum of eosinophil and basophil counts	['rs4821544', 'rs112401631', 'rs1057258', 'rs653178', 'rs34210653', 'rs6021268', 'rs1059513', 'rs7936323', 'rs34290285', 'rs55646091']	10	yes	5.54458e-08	4.45636e-07	1.62
allergic rhinitis	eosinophil percentage of leukocytes	['rs112401631', 'rs653178', 'rs1837253', 'rs34210653', 'rs10876864', 'rs6021268', 'rs1059513', 'rs7936323', 'rs34290285']	9	yes	4.41274e-07	3.31046e-06	1.47
allergic rhinitis	atopic march	['rs479844', 'rs2155219']	2	yes	0.000481287	0.00236827	0.46
allergic rhinitis	heel bone mineral density	['rs2229768', 'rs13088318']	2	no	0.000246349	0.00129442	0.06
allergic rhinitis	atopic asthma	['rs10174949', 'rs2422254', 'rs112401631', 'rs62623446', 'rs7936312', 'rs2025758', 'rs2390314', 'rs4845604', 'rs34290285', 'rs12123821', 'rs2070901', 'rs12365699', 'rs12413578', 'rs12935657', 'rs509399', 'rs8043253', 'rs1837253', 'rs249677', 'rs72782676', 'rs45613035', 'rs76962799', 'rs20541', 'rs61816761', 'rs3024971', 'rs17293632', 'rs12722502', 'rs16903574', 'rs17513503', 'rs55646091']	29	yes	6.34495e-34	1.09699e-32	4.83
allergic rhinitis	adult onset asthma	['rs72823641', 'rs4491851', 'rs12470864', 'rs4616071', 'rs7936312', 'rs17454584', 'rs28407950', 'rs34290285', 'rs1898671', 'rs3749833', 'rs72743461', 'rs2428494', 'rs7936070', 'rs12413578', 'rs4771332', 'rs1837253', 'rs56062135', 'rs72782676', 'rs76962799', 'rs117710327', 'rs10414065', 'rs12722502', 'rs1059513', 'rs55646091']	24	yes	2.97401e-29	4.67792e-28	4.31
allergic rhinitis	Nasal cavity polyp	['rs1837253', 'rs34210653', 'rs2428494']	3	yes	8.65637e-05	0.000496724	0.67
allergic rhinitis	respiratory system disease	['rs112401631', 'rs7936312', 'rs17454584', 'rs2390314', 'rs4845604', 'rs34290285', 'rs3749833', 'rs479844', 'rs72743461', 'rs12123821', 'rs1689510', 'rs12365699', 'rs697852', 'rs11255938', 'rs6473228', 'rs891058', 'rs1837253', 'rs6011033', 'rs8126516', 'rs61816761', 'rs117710327', 'rs9889262', 'rs1950897', 'rs5743618', 'rs73078636', 'rs16903574', 'rs3813308']	27	yes	2.47453e-38	4.59861e-37	5.26
systemic lupus erythematosus	systolic blood pressure	['rs653178', 'rs10069690', 'rs597808', 'rs4728142', 'rs702814', 'rs17630235', 'rs1378942']	7	no	0.00228328	0.00932414	0.2
systemic lupus erythematosus	diastolic blood pressure	['rs653178', 'rs2187668', 'rs597808', 'rs4728142', 'rs17630235', 'rs1378942']	6	no	0.0163196	0.0483187	0.21
systemic lupus erythematosus	chronic lymphocytic leukemia	['rs7941765', 'rs10069690', 'rs1439112', 'rs13069553', 'rs10028805']	5	yes	0.00184938	0.00777779	0.69
systemic lupus erythematosus	biliary liver cirrhosis	['rs7574865', 'rs9303277', 'rs10488631', 'rs2304256', 'rs911263', 'rs12531711']	6	yes	1.67404e-05	0.00010617	0.9
systemic lupus erythematosus	FEV/FEC ratio	['rs72743477', 'rs1689510']	2	no	1.68715e-06	1.19935e-05	0.06
systemic lupus erythematosus	waist-hip ratio	['rs13101828', 'rs597808']	2	no	0.000128597	0.000713865	0.07
systemic lupus erythematosus	unipolar depression	['rs1150757', 'rs4625']	2	no	0.00142839	0.00620326	0.08
systemic lupus erythematosus	smoking behavior	['rs597808']	1	no	0.0128407	0.0398304	0.06
systemic lupus erythematosus	mucocutaneous lymph node syndrome	['rs2736340', 'rs2254546', 'rs1801274']	3	yes	0.00338098	0.0130121	0.47
systemic lupus erythematosus	sarcoidosis	['rs2187668', 'rs34536443', 'rs653178', 'rs3135394']	4	yes	0.000233036	0.00122976	0.63
systemic lupus erythematosus	intelligence	['rs12598357', 'rs12928404', 'rs268134', 'rs35789010']	4	no	0.000406977	0.00202851	0.13
systemic lupus erythematosus	celiac disease	['rs4869313', 'rs2327832', 'rs7042370', 'rs34884278', 'rs62131887', 'rs10988542', 'rs12068671', 'rs2187668', 'rs11145763', 'rs1250563', 'rs4246905', 'rs7660520', 'rs11741255', 'rs114846446', 'rs2807264', 'rs55705316', 'rs36051895', 'rs17885785', 'rs12928404', 'rs11580078', 'rs7579944', 'rs17466626', 'rs653178', 'rs1689510', 'rs2075184', 'rs6689858', 'rs12863738', 'rs7731626', 'rs2836882', 'rs6026…	53	yes	1.67363e-66	4.05102e-65	6.99
systemic lupus erythematosus	self reported educational attainment	['rs76246107', 'rs1689510', 'rs909788', 'rs268134']	4	no	3.9504e-05	0.000238752	0.11
systemic lupus erythematosus	systemic scleroderma	['rs35929052', 'rs2422345', 'rs7574865', 'rs2275247', 'rs1635852', 'rs1535001', 'rs1378942', 'rs11066301', 'rs58721818', 'rs13238352', 'rs13389408', 'rs12531711', 'rs2176082', 'rs704840', 'rs10174238', 'rs1217393', 'rs1355223', 'rs112846137', 'rs3821236', 'rs10954214', 'rs193107685', 'rs744600', 'rs11860650', 'rs7172677', 'rs2736337', 'rs11085725', 'rs2230926', 'rs17849502', 'rs2396545', 'rs76246…	54	yes	8.71633e-84	2.34636e-82	8.12
systemic lupus erythematosus	immune system disease	['rs7574865', 'rs7579944', 'rs2476601', 'rs653178']	4	yes	1.55667e-05	9.90695e-05	0.65
systemic lupus erythematosus	sclerosing cholangitis	['rs1267499', 'rs2476601', 'rs2111485', 'rs11117431', 'rs4676410', 'rs61839660', 'rs3024493', 'rs4728142']	8	yes	0.000677256	0.00322633	0.92
systemic lupus erythematosus	hypothyroidism	['rs2476601', 'rs2111485', 'rs7582694', 'rs6603785', 'rs10774625', 'rs597808', 'rs6679677', 'rs34536443']	8	yes	5.89263e-05	0.00034795	1.02
systemic lupus erythematosus	alopecia areata	['rs2476601', 'rs653178', 'rs9275572']	3	yes	0.00277616	0.0110925	0.47
systemic lupus erythematosus	autoimmune thyroid disease	['rs4869313', 'rs7042370', 'rs62131887', 'rs34884278', 'rs10988542', 'rs11145763', 'rs4246905', 'rs1250563', 'rs7660520', 'rs11741255', 'rs2807264', 'rs114846446', 'rs55705316', 'rs36051895', 'rs17885785', 'rs12928404', 'rs11580078', 'rs6689858', 'rs17466626', 'rs1689510', 'rs2075184', 'rs12863738', 'rs1270942', 'rs7731626', 'rs2836882', 'rs602662', 'rs7725052', 'rs2066363', 'rs755374', 'rs4625',…	48	yes	1.15306e-88	3.27873e-87	7.79
systemic lupus erythematosus	Sjogren syndrome	['rs3757387', 'rs7574865', 'rs2736345', 'rs5029939', 'rs3135394', 'rs11889341', 'rs2431098']	7	yes	2.0359e-08	1.69879e-07	1.11
systemic lupus erythematosus	marginal zone B-cell lymphoma	['rs7382170', 'rs1439112', 'rs1444766', 'rs2941509']	4	yes	4.31991e-06	2.94922e-05	0.66
systemic lupus erythematosus	myositis	['rs2422345', 'rs35929052', 'rs11066301', 'rs58721818', 'rs13238352', 'rs13389408', 'rs10174238', 'rs1217393', 'rs112846137', 'rs10954214', 'rs193107685', 'rs744600', 'rs2736337', 'rs11085725', 'rs17849502', 'rs76246107', 'rs35677470', 'rs802791', 'rs7929541', 'rs5754467', 'rs13101828', 'rs6659932', 'rs2476601', 'rs4958880', 'rs6679677', 'rs2431098']	26	yes	2.22615e-46	4.5722e-45	4.26
systemic lupus erythematosus	BMI-adjusted waist-hip ratio	['rs3130320']	1	no	0.000248582	0.00130425	0.04
systemic lupus erythematosus	oligoarticular juvenile idiopathic arthritis	['rs10174238', 'rs6679677', 'rs34536443']	3	yes	0.00114791	0.00510479	0.48
systemic lupus erythematosus	polyarticular juvenile idiopathic arthritis, rheumatoid factor negative	['rs10174238', 'rs6679677', 'rs34536443']	3	yes	0.00114791	0.00510479	0.48
systemic lupus erythematosus	systemic juvenile idiopathic arthritis	['rs10174238', 'rs6679677', 'rs34536443']	3	yes	0.00625599	0.021823	0.46
systemic lupus erythematosus	a disintegrin and metalloproteinase with thrombospondin motifs 13	['rs4810485', 'rs6677604', 'rs1801274', 'rs13101828', 'rs9263871']	5	no	3.46057e-05	0.000210976	0.13
systemic lupus erythematosus	limited scleroderma	['rs10174238', 'rs77583790', 'rs35677470', 'rs13239597', 'rs10488631', 'rs9373839']	6	yes	4.03908e-10	3.74593e-09	0.99
systemic lupus erythematosus	lupus nephritis	['rs958476', 'rs7773456', 'rs6697139', 'rs601162', 'rs9267972', 'rs710987', 'rs11057864', 'rs10142203', 'rs752010', 'rs2236178', 'rs274068', 'rs4901847', 'rs2647012', 'rs9263871', 'rs7834765', 'rs967616', 'rs6538678', 'rs1534618', 'rs1364989', 'rs12589674', 'rs10954650', 'rs8012283', 'rs6696619', 'rs10041935', 'rs7692514', 'rs8009420', 'rs10992211', 'rs2478118', 'rs1108131', 'rs4149228', 'rs27861…	31	yes	1.53093e-68	3.77423e-67	5.21
systemic lupus erythematosus	cutaneous lupus erythematosus	['rs2187668', 'rs9267531']	2	yes	0.000908904	0.0041711	0.33
systemic lupus erythematosus	collagenous colitis	['rs2187668']	1	yes	0.00665794	0.0229463	0.17
systemic lupus erythematosus	autoimmune disease	['rs4869313', 'rs7042370', 'rs34884278', 'rs62131887', 'rs7574865', 'rs10988542', 'rs58721818', 'rs11145763', 'rs1250563', 'rs4246905', 'rs7660520', 'rs11741255', 'rs114846446', 'rs2807264', 'rs55705316', 'rs36051895', 'rs17885785', 'rs12928404', 'rs11580078', 'rs6689858', 'rs17466626', 'rs1689510', 'rs2075184', 'rs12863738', 'rs229541', 'rs7731626', 'rs2836882', 'rs602662', 'rs1332099', 'rs77250…	55	yes	9.01042e-78	2.34784e-76	7.82
systemic lupus erythematosus	common variable immunodeficiency	['rs4869313', 'rs7042370', 'rs62131887', 'rs34884278', 'rs10988542', 'rs11145763', 'rs4246905', 'rs1250563', 'rs7660520', 'rs11741255', 'rs2807264', 'rs114846446', 'rs55705316', 'rs36051895', 'rs17885785', 'rs12928404', 'rs11580078', 'rs6689858', 'rs17466626', 'rs1689510', 'rs2075184', 'rs12863738', 'rs7731626', 'rs2836882', 'rs602662', 'rs7725052', 'rs2066363', 'rs755374', 'rs4625', 'rs12598357'…	46	yes	1.29791e-101	3.94327e-100	7.73
systemic lupus erythematosus	heel bone mineral density	['rs2736340', 'rs387619']	2	no	2.53659e-06	1.77476e-05	0.06
systemic lupus erythematosus	anti-centromere-antibody-positive systemic scleroderma	['rs10174238', 'rs10488631']	2	yes	0.000436678	0.00216696	0.33
systemic lupus erythematosus	neuromyelitis optica	['rs1150757']	1	yes	0.0132715	0.0407779	0.17
systemic lupus erythematosus	AQP4-IgG-positive neuromyelitis optica	['rs1150757']	1	yes	0.0132715	0.0407779	0.17
sarcoidosis	membranous glomerulonephritis	['rs2187668', 'rs389884', 'rs1480380']	3	yes	3.52182e-07	2.65843e-06	4.35
sarcoidosis	unipolar depression	['rs9257248', 'rs10484399', 'rs1480380', 'rs13197574', 'rs13213152']	5	no	0.00177933	0.0075137	0.28
sarcoidosis	platelet larger cell ratio	['rs389884']	1	no	0.0100835	0.0326399	1.56
sarcoidosis	celiac disease	['rs2187668', 'rs653178']	2	yes	0.00541541	0.019399	0.77
sarcoidosis	immune system disease	['rs653178']	1	yes	0.011587	0.036815	1.49
sarcoidosis	alopecia areata	['rs653178', 'rs694739']	2	yes	0.000213156	0.0011326	2.35
sarcoidosis	psoriasis vulgaris	['rs694739', 'rs34536443']	2	yes	0.000193236	0.00103163	2.41
sarcoidosis	oligoarticular juvenile idiopathic arthritis	['rs34536443']	1	yes	0.0155851	0.0465866	1.33
sarcoidosis	polyarticular juvenile idiopathic arthritis, rheumatoid factor negative	['rs34536443']	1	yes	0.0155851	0.0465866	1.33
sarcoidosis	Autoimmune Hepatitis	['rs2187668']	1	yes	0.00202507	0.00843776	2.08
sarcoidosis	cutaneous lupus erythematosus	['rs2187668', 'rs1233491']	2	yes	5.26208e-06	3.5609e-05	4
sarcoidosis	collagenous colitis	['rs2187668']	1	yes	0.00050666	0.00247033	2.22
sarcoidosis	LÃ¶fgrenâ€™s syndrome	['rs3130288']	1	yes	0.00050666	0.00247033	2.22
sarcoidosis	central nervous system non-hodgkin lymphoma	['rs1964995']	1	no	0.00354111	0.0135218	1.96
sarcoidosis	ocular sarcoidosis	['rs261562', 'rs7953516', 'rs133666', 'rs17073533']	4	yes	5.7476e-14	6.54493e-13	8.89
Graves disease	drug-induced agranulocytosis	['rs7768644', 'rs9262631', 'rs2596449', 'rs17193122', 'rs56343172', 'rs116869525', 'rs17201248', 'rs2228391', 'rs9263688']	9	yes	6.97562e-18	8.92148e-17	6.62
Graves disease	systemic scleroderma	['rs6457617', 'rs2476601']	2	yes	0.00356063	0.0135892	1.08
Graves disease	immune system disease	['rs2476601']	1	yes	0.0161825	0.0480099	1.18
Graves disease	Behcet's syndrome	['rs4947296']	1	yes	0.0126874	0.0394718	1.25
Graves disease	myasthenia gravis	['rs2476601']	1	yes	0.00565915	0.0201245	1.43
Graves disease	hypothyroidism	['rs4409785', 'rs2476601']	2	yes	0.00870678	0.0287793	0.78
Graves disease	duodenal ulcer	['rs505922']	1	no	0.00141785	0.0061661	1.56
Graves disease	thyrotoxic periodic paralysis	['rs1352714', 'rs1881145', 'rs312729', 'rs16975792', 'rs6457617', 'rs411079', 'rs312691', 'rs62069783', 'rs7222503', 'rs2186564', 'rs12451295', 'rs623011', 'rs5912838', 'rs17714860', 'rs2281388', 'rs16975694', 'rs60798663', 'rs4947296', 'rs1521']	19	yes	7.11292e-62	1.68274e-60	30.16
Graves disease	alopecia areata	['rs2476601', 'rs1024161']	2	yes	0.000418069	0.00207884	1.94
Graves disease	Hashimoto's thyroiditis	['rs4409785', 'rs2476601', 'rs706779', 'rs2270450', 'rs7537605', 'rs2904297', 'rs72928038', 'rs4768412', 'rs2843403', 'rs11571297', 'rs13093110', 'rs57348955', 'rs1534422']	13	yes	2.17657e-31	3.58132e-30	13.68
Graves disease	autoimmune thyroid disease	['rs4409785', 'rs2904297', 'rs706779', 'rs2270450', 'rs7537605', 'rs2476601', 'rs72928038', 'rs4768412', 'rs2843403', 'rs11571297', 'rs13093110', 'rs57348955', 'rs1534422']	13	yes	1.13396e-28	1.76657e-27	10.92
Graves disease	IgG index	['rs6457617']	1	yes	0.00141785	0.0061661	1.56
Graves disease	Graves ophthalmopathy	['rs6110809']	1	yes	0.00070918	0.00336309	1.59
Graves disease	autoimmune disease	['rs4409785', 'rs2476601', 'rs72928038']	3	yes	0.000220958	0.00117066	1.35
Graves disease	late-onset myasthenia gravis	['rs2476601']	1	yes	0.00777294	0.0262033	1.37
Graves disease	polymyositis	['rs2476601']	1	yes	0.00565915	0.0201245	1.43
Graves disease	latent autoimmune diabetes in adults	['rs2476601']	1	yes	0.00495354	0.0179687	1.45
albuminuria	coffee consumption	['rs4410790', 'rs2470893', 'rs2472297']	3	yes	0.000231506	0.00122212	1.34
albuminuria	Fuchs endothelial corneal dystrophy	['rs784257']	1	yes	0.00574869	0.0203736	1.41
albuminuria	alcohol drinking	['rs4665972', 'rs28601761', 'rs2472297', 'rs35572189', 'rs1047891']	5	yes	0.000168633	0.000914643	0.64
albuminuria	type 1 diabetes nephropathy	['rs55703767', 'rs551191707']	2	yes	0.00021924	0.00116282	2.17
albuminuria	treatment refractory schizophrenia	['rs2472297']	1	no	0.0164372	0.0485981	1.16
albuminuria	glomerular filtration rate	['rs28601761', 'rs4410790', 'rs2472297', 'rs1047891']	4	no	0.00821198	0.0274495	0.34
albuminuria	urinary albumin to creatinine ratio	['rs2023844', 'rs141640975', 'rs6768627', 'rs10157710', 'rs2472297', 'rs4410790', 'rs784257', 'rs35483183', 'rs1801239', 'rs45551835', 'rs183131780', 'rs35924503', 'rs17158386', 'rs12727104', 'rs3805382', 'rs4738817', 'rs146311723', 'rs112607182', 'rs35572189', 'rs12032996', 'rs1047891', 'rs2470893', 'rs10207567', 'rs2338796', 'rs67339103', 'rs7731168', 'rs10995311', 'rs185291443', 'rs6535594', '…	37	yes	8.51183e-87	2.35184e-85	20.22
albuminuria	generalized anxiety disorder	['rs2236295']	1	yes	0.0121759	0.0381822	1.25
albuminuria	microalbuminuria	['rs45551835', 'rs10207567', 'rs67339103', 'rs6535594', 'rs4665972', 'rs17158386', 'rs28601761', 'rs4410790', 'rs112607182', 'rs2470893']	10	yes	7.52669e-22	1.04277e-20	9.01
albuminuria	urinary potassium to creatinine ratio	['rs1047891']	1	yes	0.00287855	0.0114039	1.49
albuminuria	urinary sodium to creatinine ratio	['rs1047891']	1	yes	0.00144033	0.00624769	1.54
albuminuria	urinary sodium to potassium ratio	['rs4665972']	1	yes	0.000720429	0.00339648	1.56
celiac disease	self reported educational attainment	['rs1689510']	1	no	0.0115864	0.036815	0.03
celiac disease	systemic scleroderma	['rs6679677', 'rs60600003', 'rs10892299', 'rs17849502']	4	yes	0.000250898	0.00131266	1.19
celiac disease	immune system disease	['rs2298428', 'rs864537', 'rs7579944', 'rs653178', 'rs1893217']	5	yes	2.60969e-09	2.30915e-08	2.14
celiac disease	Behcet's syndrome	['rs17810546', 'rs7616215']	2	yes	0.000874274	0.00402859	0.86
celiac disease	sclerosing cholangitis	['rs6651252', 'rs13132308', 'rs3748816', 'rs2812378', 'rs3184504', 'rs1893592', 'rs4676410', 'rs11221332', 'rs7426056', 'rs72928038']	10	yes	2.43334e-09	2.16487e-08	2.04
celiac disease	hypothyroidism	['rs3184504', 'rs60600003', 'rs1050976', 'rs6679677', 'rs3087243']	5	yes	0.000128216	0.000712018	1.23
celiac disease	autoimmune thyroid disease	['rs4869313', 'rs7042370', 'rs62131887', 'rs34884278', 'rs10988542', 'rs11145763', 'rs4246905', 'rs1250563', 'rs7660520', 'rs11741255', 'rs2807264', 'rs114846446', 'rs55705316', 'rs36051895', 'rs17885785', 'rs12928404', 'rs11580078', 'rs6689858', 'rs17466626', 'rs1689510', 'rs2075184', 'rs12863738', 'rs7731626', 'rs2836882', 'rs602662', 'rs72928038', 'rs7725052', 'rs2066363', 'rs755374', 'rs4625'…	47	yes	3.27214e-108	1.02607e-106	19.75
celiac disease	myositis	['rs6679677', 'rs17849502']	2	yes	0.00473261	0.0172313	0.78
celiac disease	eosinophil percentage of granulocytes	['rs9979383', 'rs60600003', 'rs653178']	3	no	0.00964197	0.0313841	0.77
celiac disease	Autoimmune Hepatitis	['rs2187668', 'rs3184504']	2	yes	3.50737e-05	0.000213652	0.92
celiac disease	cutaneous lupus erythematosus	['rs2187668']	1	yes	0.0168673	0.0496391	0.45
celiac disease	collagenous colitis	['rs2187668']	1	yes	0.00242729	0.00984634	0.46
celiac disease	autoimmune disease	['rs4869313', 'rs7042370', 'rs34884278', 'rs62131887', 'rs2030519', 'rs10988542', 'rs6664969', 'rs13415465', 'rs1893217', 'rs1893592', 'rs11145763', 'rs1250563', 'rs4246905', 'rs10912267', 'rs7660520', 'rs11741255', 'rs114846446', 'rs7426056', 'rs2807264', 'rs55705316', 'rs11757201', 'rs36051895', 'rs17885785', 'rs1250568', 'rs34593439', 'rs12928404', 'rs11580078', 'rs6689858', 'rs17466626', 'rs1…	68	yes	7.34923e-137	2.58087e-135	21.86
celiac disease	common variable immunodeficiency	['rs4869313', 'rs7042370', 'rs62131887', 'rs34884278', 'rs10988542', 'rs11145763', 'rs4246905', 'rs1250563', 'rs7660520', 'rs11741255', 'rs2807264', 'rs114846446', 'rs55705316', 'rs36051895', 'rs17885785', 'rs12928404', 'rs11580078', 'rs6689858', 'rs17466626', 'rs1689510', 'rs2075184', 'rs12863738', 'rs7731626', 'rs2836882', 'rs602662', 'rs7725052', 'rs2066363', 'rs755374', 'rs4625', 'rs12598357'…	46	yes	3.06209e-123	1.03799e-121	21.3
celiac disease	neutrophil percentage of granulocytes	['rs9979383', 'rs60600003', 'rs653178']	3	no	0.00812078	0.0271757	0.79
celiac disease	eosinophil percentage of leukocytes	['rs60600003', 'rs62324212', 'rs653178']	3	no	0.0113178	0.036077	0.74
celiac disease	central nervous system non-hodgkin lymphoma	['rs10806425']	1	no	0.0168673	0.0496391	0.45
celiac disease	latent autoimmune diabetes in adults	['rs3184504']	1	yes	0.0168673	0.0496391	0.45
celiac disease	oral ulcer	['rs11757201', 'rs12232497', 'rs1353248']	3	no	0.00160209	0.00687604	0.98
celiac disease	extranodal nasal NK/T cell lymphoma	['rs13015714']	1	no	0.00484867	0.0176363	0.46
self reported educational attainment	systolic blood pressure	['rs7672622', 'rs1076485', 'rs4129585', 'rs78648104', 'rs12075', 'rs1223397', 'rs6731373', 'rs13107325']	8	yes	1.24926e-31	2.06247e-30	0.13
self reported educational attainment	diastolic blood pressure	['rs12515541', 'rs9378248', 'rs9827472', 'rs12075', 'rs7188873', 'rs3897821', 'rs1223397', 'rs7980687', 'rs6429422', 'rs3814883', 'rs13107325']	11	yes	1.69201e-19	2.24233e-18	0.21
self reported educational attainment	mean arterial pressure	['rs13107325', 'rs35225200', 'rs1223397']	3	no	0.00174823	0.00740934	0.09
self reported educational attainment	breast carcinoma	['rs111730030']	1	no	5.51564e-14	6.30531e-13	0.02
self reported educational attainment	obesity	['rs6429082', 'rs12075']	2	yes	1.09517e-12	1.17149e-11	0.05
self reported educational attainment	bone density	['rs12075']	1	yes	8.40638e-18	1.07139e-16	0.02
self reported educational attainment	hair color	['rs1805008', 'rs10896139', 'rs4685448', 'rs7758776', 'rs6440008']	5	no	6.9679e-06	4.65502e-05	0.13
self reported educational attainment	HOMA-IR	['rs12075']	1	yes	2.34449e-11	2.3694e-10	0.03
self reported educational attainment	waist circumference	['rs4130548', 'rs12075']	2	yes	5.23197e-14	5.9857e-13	0.05
self reported educational attainment	colorectal cancer	['rs6469654']	1	no	1.93974e-07	1.50056e-06	0.03
self reported educational attainment	vital capacity	['rs34811474', 'rs11759026', 'rs72827503', 'rs879394', 'rs8104651', 'rs1348557', 'rs303752', 'rs933738', 'rs11000785', 'rs6440008', 'rs13107325']	11	yes	0.000582429	0.00281117	0.29
self reported educational attainment	FEV/FEC ratio	['rs7896518', 'rs1689510', 'rs879394', 'rs28669908']	4	yes	6.62273e-36	1.18998e-34	0.07
self reported educational attainment	waist-hip ratio	['rs704061', 'rs2725371', 'rs9378248', 'rs1105881', 'rs1452075', 'rs12075', 'rs7188873', 'rs3814883', 'rs13107325']	9	yes	7.84507e-21	1.07167e-19	0.17
self reported educational attainment	lymphocyte count	['rs34811474', 'rs12075', 'rs145590108', 'rs7650602', 'rs12028010']	5	yes	1.65262e-11	1.68883e-10	0.12
self reported educational attainment	heart rate	['rs12075']	1	yes	3.96083e-15	4.71565e-14	0.02
self reported educational attainment	unipolar depression	['rs12967855', 'rs1615350', 'rs34945223', 'rs746839', 'rs11082011', 'rs10149470', 'rs11599236', 'rs4936277', 'rs6882046', 'rs55661361', 'rs9540720', 'rs12704290', 'rs2388334', 'rs35225200', 'rs4810894', 'rs1620977', 'rs2514218', 'rs9636107', 'rs4129585', 'rs7595950', 'rs12826178', 'rs4702', 'rs11688767', 'rs12552', 'rs17641524', 'rs2414718', 'rs4766428']	27	yes	1.16993e-05	7.57404e-05	0.57
self reported educational attainment	red blood cell distribution width	['rs12764899', 'rs6119267']	2	yes	7.10719e-13	7.69805e-12	0.05
self reported educational attainment	erythrocyte count	['rs2665668', 'rs12453682', 'rs13107325']	3	yes	4.19128e-14	4.82904e-13	0.07
self reported educational attainment	mean corpuscular hemoglobin	['rs12453682', 'rs55771711']	2	yes	1.84227e-15	2.21496e-14	0.05
self reported educational attainment	coronary heart disease	['rs1623003']	1	no	3.43756e-10	3.20227e-09	0.03
self reported educational attainment	ovarian carcinoma	['rs11724690']	1	no	0.00134156	0.00588391	0.03
self reported educational attainment	lean body mass	['rs9388490', 'rs12075']	2	yes	1.63611e-13	1.81927e-12	0.05
self reported educational attainment	platelet count	['rs7896518', 'rs10761741']	2	no	2.89133e-05	0.000178126	0.06
self reported educational attainment	leukocyte count	['rs12028010', 'rs145590108', 'rs34811474', 'rs12075']	4	yes	5.49558e-11	5.44501e-10	0.1
self reported educational attainment	basophil count	['rs34811474', 'rs12075', 'rs145590108', 'rs7896518', 'rs12028010']	5	yes	1.63615e-13	1.81927e-12	0.11
self reported educational attainment	monocyte count	['rs12028010', 'rs145590108', 'rs34811474', 'rs12075']	4	yes	2.47722e-13	2.7255e-12	0.09
self reported educational attainment	neutrophil count	['rs34811474', 'rs12075', 'rs145590108', 'rs7896518', 'rs8066044', 'rs12028010']	6	yes	4.01393e-10	3.72497e-09	0.14
self reported educational attainment	gout	['rs642803']	1	no	3.73724e-06	2.56819e-05	0.03
self reported educational attainment	intelligence	['rs2866466', 'rs13266268', 'rs2252003', 'rs10149470', 'rs1451488', 'rs7444191', 'rs11740474', 'rs28669908', 'rs114952970', 'rs2283', 'rs36085856', 'rs1906252', 'rs2268894', 'rs10192369', 'rs6034019', 'rs10732573', 'rs7602651', 'rs17526367', 'rs2295499', 'rs12764899', 'rs832187', 'rs77609760', 'rs2152924', 'rs1891275', 'rs2949006', 'rs12671937', 'rs2239647', 'rs13107325', 'rs4744899', 'rs7321596'…	424	yes	1.31532e-173	5.00301e-172	8.19
self reported educational attainment	Alopecia	['rs34811474', 'rs4307773', 'rs17110109', 'rs7313259', 'rs7650602', 'rs9388490', 'rs10831912', 'rs6440008', 'rs613872', 'rs13107325']	10	yes	5.87224e-06	3.95008e-05	0.25
self reported educational attainment	androgenetic alopecia	['rs34811474', 'rs4307773', 'rs17110109', 'rs7313259', 'rs7650602', 'rs9388490', 'rs10831912', 'rs6440008', 'rs613872', 'rs13107325']	10	yes	5.7183e-06	3.85183e-05	0.25
self reported educational attainment	hip circumference	['rs12075']	1	yes	2.54421e-14	2.94758e-13	0.02
self reported educational attainment	body weight	['rs8062405', 'rs11030102', 'rs12075']	3	yes	7.86466e-13	8.49964e-12	0.07
self reported educational attainment	head circumference	['rs12075']	1	yes	5.16123e-11	5.13458e-10	0.03
self reported educational attainment	gestational age	['rs12075']	1	yes	5.18602e-12	5.39376e-11	0.03
self reported educational attainment	arm span	['rs12075']	1	yes	5.16123e-11	5.13458e-10	0.03
self reported educational attainment	energy expenditure	['rs12075']	1	yes	5.16123e-11	5.13458e-10	0.03
self reported educational attainment	respiratory quotient	['rs12075']	1	yes	5.16123e-11	5.13458e-10	0.03
self reported educational attainment	waist height ratio	['rs12075']	1	yes	5.16123e-11	5.13458e-10	0.03
self reported educational attainment	fat body mass	['rs12075']	1	yes	8.56206e-13	9.2329e-12	0.03
self reported educational attainment	birth weight	['rs11545169', 'rs6871635', 'rs7674220', 'rs12075']	4	yes	1.71054e-13	1.89911e-12	0.09
self reported educational attainment	energy intake	['rs12075']	1	yes	3.47707e-11	3.49233e-10	0.03
self reported educational attainment	physical activity	['rs12075']	1	yes	1.71351e-12	1.81831e-11	0.03
self reported educational attainment	chronic obstructive pulmonary disease	['rs7650602']	1	yes	7.77497e-13	8.40892e-12	0.03
self reported educational attainment	obsessive-compulsive disorder	['rs55661361', 'rs9636107', 'rs12826178', 'rs1615350', 'rs4129585', 'rs12704290', 'rs746839', 'rs11688767', 'rs4702', 'rs2388334', 'rs10149470', 'rs12552', 'rs35225200', 'rs2414718', 'rs2514218', 'rs4766428']	16	yes	0.00295369	0.0116336	0.5
self reported educational attainment	age at menarche	['rs34811474', 'rs1054442', 'rs35999162']	3	yes	1.5453e-05	9.86459e-05	0.08
self reported educational attainment	Alzheimer's disease	['rs405509']	1	yes	7.97856e-13	8.61637e-12	0.03
self reported educational attainment	hypertension	['rs6495127', 'rs13107325']	2	no	0.00192523	0.00806668	0.06
self reported educational attainment	neurotic disorder	['rs11599236', 'rs4936277', 'rs78116078', 'rs6882046', 'rs11759026', 'rs34945223', 'rs4129585', 'rs11688767', 'rs7432375', 'rs12145078', 'rs11082011', 'rs13262595']	12	yes	4.84929e-05	0.000289731	0.3
self reported educational attainment	atrial fibrillation	['rs10786662']	1	no	0.000104758	0.000591168	0.03
self reported educational attainment	smoking behavior	['rs4664442', 'rs76608582', 'rs1167827', 'rs72678864', 'rs12042107', 'rs13107325']	6	yes	1.13197e-09	1.02451e-08	0.15
self reported educational attainment	Tourette syndrome	['rs55661361', 'rs9636107', 'rs12826178', 'rs1615350', 'rs4129585', 'rs12704290', 'rs746839', 'rs11688767', 'rs4702', 'rs2388334', 'rs2414718', 'rs10149470', 'rs12552', 'rs35225200', 'rs1906252', 'rs2514218', 'rs4766428']	17	yes	0.000220729	0.00116987	0.53
self reported educational attainment	coronary artery calcification	['rs628993']	1	yes	6.58596e-31	1.07042e-29	0.02
self reported educational attainment	neuropsychological test	['rs11678980', 'rs11168951', 'rs10874938', 'rs34795510', 'rs2239647', 'rs13107325', 'rs2977464', 'rs35526560', 'rs3735478', 'rs10189857', 'rs9384679', 'rs3741434', 'rs2721173', 'rs13428598', 'rs7044246', 'rs1906252', 'rs1408579', 'rs34811474', 'rs13425585', 'rs1473634', 'rs77128898', 'rs2143103', 'rs2426132', 'rs11138947', 'rs1812587', 'rs75973558', 'rs74944275', 'rs6546856', 'rs1831539', 'rs2295…	30	yes	2.01976e-06	1.4261e-05	0.9
self reported educational attainment	BMI-adjusted waist circumference	['rs17883331', 'rs7188873', 'rs71326918', 'rs13107325', 'rs150421637']	5	yes	1.14983e-16	1.42094e-15	0.11
self reported educational attainment	circadian rhythm	['rs42210', 'rs9611597', 'rs247929', 'rs766406', 'rs2706762', 'rs17604349']	6	yes	0.000904402	0.00415467	0.17
self reported educational attainment	anorexia nervosa	['rs55661361', 'rs9636107', 'rs12826178', 'rs1615350', 'rs4129585', 'rs12704290', 'rs746839', 'rs11688767', 'rs4702', 'rs2388334', 'rs10149470', 'rs12552', 'rs35225200', 'rs2414718', 'rs2514218', 'rs4766428']	16	yes	0.000487348	0.00239487	0.5
self reported educational attainment	alcohol drinking	['rs1123285', 'rs11030084', 'rs12646808', 'rs1076884', 'rs80080062', 'rs828867', 'rs35225200', 'rs12124523', 'rs13107325', 'rs780569']	10	no	0.00289584	0.0114613	0.27
self reported educational attainment	eosinophil count	['rs7302200', 'rs36085856', 'rs6956283', 'rs2314338', 'rs8066044']	5	no	3.10522e-11	3.12958e-10	0.12
self reported educational attainment	childhood onset asthma	['rs12600751']	1	no	1.19396e-05	7.70916e-05	0.03
self reported educational attainment	smoking cessation	['rs72678864', 'rs1392816', 'rs56099375', 'rs329120']	4	yes	0.0162086	0.0480679	0.12
self reported educational attainment	glomerular filtration rate	['rs34720381', 'rs3127447', 'rs9888796', 'rs10983324']	4	yes	1.91085e-11	1.94458e-10	0.1
self reported educational attainment	mathematical ability	['rs4378600', 'rs6585426', 'rs2029401', 'rs4958568', 'rs10472030', 'rs12380816', 'rs3800283', 'rs2806934', 'rs2051935', 'rs933738', 'rs341504', 'rs13010288', 'rs10164820', 'rs2268894', 'rs11720985', 'rs10192369', 'rs13085461', 'rs870589', 'rs117623407', 'rs1223397', 'rs7218708', 'rs13133213', 'rs2478208', 'rs1277060', 'rs6774533', 'rs2601701', 'rs642803', 'rs2239647', 'rs13107325', 'rs56099375', …	393	yes	1.83152e-178	7.03957e-177	8.27
self reported educational attainment	malignant epithelial tumor of ovary	['rs11724690']	1	no	0.0166287	0.0490652	0.03
self reported educational attainment	HIV infection	['rs2604271']	1	no	0.00294901	0.0116214	0.03
self reported educational attainment	BMI-adjusted waist-hip ratio	['rs118040169', 'rs1105881', 'rs2710323', 'rs28768122', 'rs1051860', 'rs13107325']	6	yes	3.88114e-18	4.97683e-17	0.13
self reported educational attainment	sleep duration	['rs2014830', 'rs405509', 'rs2820313', 'rs2287838', 'rs13107325']	5	yes	4.97678e-06	3.37407e-05	0.13
self reported educational attainment	Eczema	['rs1689510', 'rs13107325']	2	no	2.87468e-05	0.00017725	0.06
self reported educational attainment	a disintegrin and metalloproteinase with thrombospondin motifs 13	['rs2668196', 'rs2706762', 'rs17604349', 'rs12075']	4	yes	3.87432e-41	7.55467e-40	0.06
self reported educational attainment	appendicular lean mass	['rs2710323', 'rs6060308']	2	no	2.10139e-05	0.000131677	0.06
self reported educational attainment	heel bone mineral density	['rs34811474', 'rs2457660', 'rs74615093', 'rs9375477', 'rs11191614', 'rs9927137', 'rs2052285']	7	yes	1.19318e-31	1.97434e-30	0.12
self reported educational attainment	household income	['rs32940', 'rs1455349', 'rs62182993', 'rs1455350', 'rs6882046', 'rs6690195', 'rs118134876', 'rs7325960', 'rs3172494', 'rs10223052', 'rs12089815', 'rs1362739', 'rs71413877', 'rs1906252', 'rs7306755', 'rs112634398', 'rs11771168', 'rs329120', 'rs1566085', 'rs34305371', 'rs5754738', 'rs12640626', 'rs4800490', 'rs3095075', 'rs324885', 'rs12671937', 'rs62262084', 'rs4076457', 'rs4982712', 'rs71326918'…	80	yes	4.97068e-40	9.57771e-39	2.41
immune system disease	membranous glomerulonephritis	['rs3130544']	1	yes	0.00696912	0.0238839	2.04
immune system disease	systemic scleroderma	['rs7574865', 'rs2476601']	2	yes	0.000478801	0.00235683	1.38
immune system disease	hepatocellular carcinoma	['rs7574865']	1	yes	0.00799727	0.0268236	1.89
immune system disease	platelet larger cell ratio	['rs3130544']	1	no	0.00516719	0.0186421	2.38
immune system disease	myasthenia gravis	['rs6719884', 'rs4958881', 'rs2476601', 'rs7169523', 'rs231770', 'rs3130544', 'rs4263037', 'rs9270986']	8	yes	5.12033e-30	8.13254e-29	34.78
immune system disease	hodgkins lymphoma	['rs2476601']	1	yes	0.0118429	0.0373809	1.47
immune system disease	alopecia areata	['rs653178', 'rs2476601']	2	yes	5.48609e-05	0.000325652	3.17
immune system disease	Hashimoto's thyroiditis	['rs2476601']	1	yes	0.011587	0.036815	1.49
immune system disease	Sjogren syndrome	['rs7574865']	1	yes	0.011587	0.036815	1.49
immune system disease	myositis	['rs2476601']	1	yes	0.0108189	0.0347135	1.56
immune system disease	autoimmune disease	['rs7574865', 'rs1893217', 'rs2476601']	3	yes	1.04127e-05	6.80123e-05	1.64
immune system disease	late-onset myasthenia gravis	['rs2476601']	1	yes	0.00284541	0.0112983	3.03
immune system disease	polymyositis	['rs2476601']	1	yes	0.00207023	0.00855928	3.33
immune system disease	latent autoimmune diabetes in adults	['rs2476601']	1	yes	0.0018117	0.0076353	3.45
erectile dysfunction	prostate carcinoma	['rs219553', 'rs10210358', 'rs12336160', 'rs5965182', 'rs1527243', 'rs872690', 'rs2716734', 'rs7064929', 'rs9948', 'rs16861326', 'rs10861905', 'rs6049375', 'rs6862844', 'rs2901964', 'rs5971305', 'rs3802458', 'rs2806864', 'rs11122834', 'rs6741148', 'rs5944185', 'rs5925696', 'rs2268363', 'rs10194115']	23	yes	4.46569e-39	8.45997e-38	4.79
sclerosing cholangitis	FEV/FEC ratio	['rs72837826', 'rs4129267']	2	no	0.0102254	0.0330701	0.06
sclerosing cholangitis	HOMA-B	['rs1260326', 'rs174535']	2	no	0.00527528	0.0189806	0.63
sclerosing cholangitis	hypothyroidism	['rs2476601', 'rs2111485', 'rs3184504', 'rs4293777', 'rs10748781', 'rs35074907']	6	yes	4.3684e-05	0.00026293	1.27
sclerosing cholangitis	psoriatic arthritis	['rs4921482', 'rs12188300', 'rs74817271']	3	yes	0.000735948	0.00344761	0.9
sclerosing cholangitis	alopecia areata	['rs1860545', 'rs2476601']	2	yes	0.00796093	0.0267133	0.62
sclerosing cholangitis	Hashimoto's thyroiditis	['rs2476601', 'rs72928038']	2	yes	0.00909608	0.0298193	0.61
sclerosing cholangitis	autoimmune thyroid disease	['rs4676410', 'rs2476601', 'rs72928038']	3	yes	0.00142178	0.00617822	0.86
sclerosing cholangitis	psoriasis vulgaris	['rs7552167', 'rs28998802', 'rs367569', 'rs4561177']	4	yes	8.32521e-06	5.50404e-05	1.25
sclerosing cholangitis	platelet crit	['rs74956615', 'rs3184504', 'rs1260326', 'rs11190133']	4	no	0.00950563	0.0309885	0.74
sclerosing cholangitis	Autoimmune Hepatitis	['rs3891175', 'rs3184504']	2	yes	6.01224e-05	0.000354442	0.7
sclerosing cholangitis	autoimmune disease	['rs2476601', 'rs2812378', 'rs1893592', 'rs4676410', 'rs74956615', 'rs10748781', 'rs7426056', 'rs72928038']	8	yes	6.30764e-08	5.05025e-07	1.83
sclerosing cholangitis	sum of basophil and neutrophil counts	['rs9977672', 'rs1260326', 'rs2476601', 'rs3184504']	4	no	0.00133058	0.00584082	0.94
sclerosing cholangitis	myeloid white cell count	['rs1260326', 'rs2476601', 'rs3184504']	3	no	0.0144394	0.0437968	0.68
sclerosing cholangitis	sum of neutrophil and eosinophil counts	['rs9977672', 'rs1260326', 'rs2476601', 'rs3184504']	4	no	0.00133058	0.00584082	0.94
sclerosing cholangitis	granulocyte count	['rs9977672', 'rs1260326', 'rs2476601', 'rs3184504']	4	no	0.00139771	0.00609894	0.93
sclerosing cholangitis	heel bone mineral density	['rs1569414']	1	no	0.00191639	0.00804117	0.03
sclerosing cholangitis	cholangiocarcinoma	['rs3769839', 'rs34985176', 'rs2675647', 'rs7731017']	4	yes	9.98515e-11	9.66441e-10	1.41
sclerosing cholangitis	urinary sodium to creatinine ratio	['rs1260326']	1	no	0.00634549	0.0220616	0.35
sclerosing cholangitis	percent glycated albumin	['rs1260326']	1	no	0.00634549	0.0220616	0.35
sclerosing cholangitis	latent autoimmune diabetes in adults	['rs2476601', 'rs3184504']	2	yes	0.00020909	0.00111181	0.69
sclerosing cholangitis	respiratory system disease	['rs2497318', 'rs4845604', 'rs174535', 'rs4129267']	4	no	0.000425508	0.00211512	1.03
hypothyroidism	systemic scleroderma	['rs6679677', 'rs60600003', 'rs2476601']	3	yes	0.00271317	0.0108705	0.94
hypothyroidism	eosinophil count	['rs4409785', 'rs2476601', 'rs113473633', 'rs13090803', 'rs2111485', 'rs7705526', 'rs3184504', 'rs60600003']	8	no	0.00422302	0.0156601	0.59
hypothyroidism	thyroid carcinoma	['rs925489', 'rs116909374']	2	no	0.000902455	0.00414801	0.93
hypothyroidism	thyroid function	['rs4704397', 'rs10917477', 'rs116909374']	3	yes	0.000151091	0.000828371	1.25
hypothyroidism	Hashimoto's thyroiditis	['rs4409785', 'rs2476601']	2	yes	0.0045319	0.0166121	0.83
hypothyroidism	autoimmune thyroid disease	['rs6679677', 'rs4409785', 'rs2476601']	3	yes	0.000501963	0.00245188	1.14
hypothyroidism	myositis	['rs6679677', 'rs2476601']	2	yes	0.00395884	0.0148421	0.84
hypothyroidism	oligoarticular juvenile idiopathic arthritis	['rs6679677', 'rs34536443']	2	yes	0.00217302	0.00891364	0.88
hypothyroidism	polyarticular juvenile idiopathic arthritis, rheumatoid factor negative	['rs6679677', 'rs34536443']	2	yes	0.00217302	0.00891364	0.88
hypothyroidism	systemic juvenile idiopathic arthritis	['rs6679677', 'rs34536443']	2	yes	0.00693649	0.0237776	0.8
hypothyroidism	Autoimmune Hepatitis	['rs3184504']	1	yes	0.0088275	0.0290886	0.5
hypothyroidism	autoimmune disease	['rs4409785', 'rs76428106', 'rs1534430', 'rs12482947', 'rs7441808', 'rs114558062', 'rs1032129', 'rs3807307', 'rs970987', 'rs60600003', 'rs78534766', 'rs6914622', 'rs5865', 'rs761357', 'rs114378220', 'rs3087243', 'rs34536443', 'rs55984493', 'rs2476601', 'rs11675342', 'rs9507287', 'rs11073337', 'rs6679677', 'rs10748781', 'rs71508903']	25	yes	1.22331e-38	2.29374e-37	7.46
hypothyroidism	sum of basophil and neutrophil counts	['rs2476601', 'rs7705526', 'rs3184504']	3	no	0.00445239	0.0163575	0.88
hypothyroidism	myeloid white cell count	['rs2476601', 'rs7705526', 'rs3184504', 'rs76428106']	4	no	0.000454345	0.00224702	1.14
hypothyroidism	ovarian serous carcinoma	['rs7705526', 'rs3184504']	2	no	0.00924581	0.0302547	0.77
hypothyroidism	sum of neutrophil and eosinophil counts	['rs2476601', 'rs7705526', 'rs3184504']	3	no	0.00445239	0.0163575	0.88
hypothyroidism	granulocyte count	['rs2476601', 'rs7705526', 'rs3184504']	3	no	0.00462142	0.0168937	0.87
hypothyroidism	keratinocyte carcinoma	['rs6679677', 'rs231779', 'rs10424978']	3	no	0.00101878	0.00460322	1.06
hypothyroidism	hyperthyroidism	['rs12138950', 'rs2983514']	2	yes	0.0001738	0.000939164	0.98
hypothyroidism	latent autoimmune diabetes in adults	['rs2476601', 'rs3184504']	2	yes	0.000101685	0.000575153	0.99
allergy	systolic blood pressure	['rs7562', 'rs653178', 'rs7137828']	3	no	0.0158114	0.0470901	0.09
allergy	atopic eczema	['rs479844', 'rs3091307', 'rs2228145', 'rs4821544', 'rs2155219', 'rs7512552', 'rs848', 'rs1295686']	8	yes	1.45995e-07	1.13963e-06	1.7
allergy	waist-hip ratio	['rs301806']	1	no	0.00870809	0.0287793	0.04
allergy	basophil count	['rs74847330', 'rs4821544', 'rs2519093', 'rs112401631', 'rs1057258', 'rs2228145', 'rs34210653', 'rs653178', 'rs10795656', 'rs6021268', 'rs1059513', 'rs12440045', 'rs7936323', 'rs34290285', 'rs55646091']	15	no	0.000101506	0.000574363	0.91
allergy	intelligence	['rs10876864', 'rs2164068']	2	no	0.0151833	0.0456934	0.07
allergy	eosinophil count	['rs112401631', 'rs7936312', 'rs10795656', 'rs7936323', 'rs34290285', 'rs12952581', 'rs653178', 'rs34210653', 'rs697852', 'rs1057258', 'rs1837253', 'rs3024971', 'rs117710327', 'rs71368508', 'rs9889262', 'rs4821544', 'rs2519093', 'rs6021268', 'rs1059513', 'rs16903574', 'rs12440045', 'rs55646091']	22	yes	2.36412e-10	2.2379e-09	1.52
allergy	childhood onset asthma	['rs72823641', 'rs1295685', 'rs10244416', 'rs449454', 'rs9860547', 'rs6461503', 'rs12470864', 'rs112401631', 'rs10468514', 'rs7936312', 'rs1295686', 'rs28407950', 'rs6594499', 'rs3749833', 'rs34290285', 'rs12952581', 'rs479844', 'rs72743461', 'rs12123821', 'rs9372120', 'rs2070901', 'rs12365699', 'rs12413578', 'rs12935657', 'rs36045143', 'rs10995245', 'rs13277355', 'rs4722758', 'rs4574025', 'rs215…	42	yes	3.98087e-46	8.14187e-45	5.82
allergy	seasonal allergic rhinitis	['rs72823641', 'rs2030519', 'rs11644510', 'rs112401631', 'rs950881', 'rs63406760', 'rs3787184', 'rs7936323', 'rs34290285', 'rs1438673', 'rs34210653', 'rs2070901', 'rs12935657', 'rs962993', 'rs891058', 'rs148505069', 'rs61977073', 'rs2155219', 'rs1837253', 'rs17294280', 'rs11169225', 'rs2164068', 'rs9775039', 'rs34004019', 'rs2988277', 'rs5743618', 'rs2519093', 'rs7717955', 'rs2070902', 'rs1051906…	30	yes	8.44134e-46	1.72166e-44	7.25
allergy	alopecia areata	['rs848', 'rs653178', 'rs2155219']	3	no	0.000457463	0.00226091	0.85
allergy	mathematical ability	['rs11171739']	1	no	0.00831635	0.027754	0.04
allergy	eosinophil percentage of granulocytes	['rs9889262', 'rs112401631', 'rs653178', 'rs7203459', 'rs34210653', 'rs1837253', 'rs10795656', 'rs10876864', 'rs1059513', 'rs10893845', 'rs7936323', 'rs34290285']	12	yes	2.88231e-12	3.03005e-11	2.48
allergy	Eczema	['rs4916533', 'rs10244416', 'rs27741', 'rs4833093', 'rs1048990', 'rs7936312', 'rs2025758', 'rs4801001', 'rs3787184', 'rs7137828', 'rs6489785', 'rs9290877', 'rs7936323', 'rs3749833', 'rs479844', 'rs1214598', 'rs11685995', 'rs34210653', 'rs4747846', 'rs61839660', 'rs12935657', 'rs12122629', 'rs7725052', 'rs113048054', 'rs74847330', 'rs4722758', 'rs4574025', 'rs1057258', 'rs550057', 'rs56062135', 'r…	246	yes	0	0	44.4
allergy	neutrophil percentage of granulocytes	['rs891058', 'rs653178', 'rs7203459', 'rs34210653', 'rs1837253', 'rs10795656', 'rs10876864', 'rs1059513', 'rs12440045', 'rs10893845', 'rs7936323', 'rs34290285', 'rs55646091']	13	yes	5.57638e-14	6.35985e-13	2.76
allergy	sum of eosinophil and basophil counts	['rs4821544', 'rs112401631', 'rs1057258', 'rs653178', 'rs34210653', 'rs10795656', 'rs6021268', 'rs1059513', 'rs7936323', 'rs34290285', 'rs55646091']	11	yes	1.76897e-10	1.68871e-09	2.19
allergy	eosinophil percentage of leukocytes	['rs112401631', 'rs653178', 'rs7203459', 'rs34210653', 'rs1837253', 'rs10795656', 'rs10876864', 'rs6021268', 'rs1059513', 'rs7936323', 'rs34290285']	11	yes	1.13947e-10	1.09997e-09	2.22
allergy	atopic march	['rs479844', 'rs2155219']	2	yes	0.000260279	0.00135497	0.62
allergy	heel bone mineral density	['rs13088318']	1	no	0.000968655	0.00441487	0.03
allergy	atopic asthma	['rs10174949', 'rs112401631', 'rs7936312', 'rs2025758', 'rs34290285', 'rs12123821', 'rs8008961', 'rs2070901', 'rs12365699', 'rs12413578', 'rs12935657', 'rs8043253', 'rs1837253', 'rs72782676', 'rs76962799', 'rs3024971', 'rs20541', 'rs61816761', 'rs61815704', 'rs16903574', 'rs55646091']	21	yes	1.09216e-24	1.57263e-23	4.26
allergy	adult onset asthma	['rs72823641', 'rs4491851', 'rs28407950', 'rs72743461', 'rs34290285', 'rs10414065', 'rs76962799', 'rs12470864', 'rs12413578', 'rs1837253', 'rs7936312', 'rs56062135', 'rs72782676', 'rs1059513', 'rs7936070', 'rs3749833', 'rs55646091', 'rs117710327']	18	yes	2.47885e-22	3.46047e-21	4.02
allergy	chronic rhinosinusitis	['rs34210653']	1	yes	0.0141127	0.0429302	0.31
allergy	Nasal cavity polyp	['rs1837253', 'rs34210653']	2	yes	0.00184757	0.00777241	0.6
allergy	respiratory system disease	['rs112401631', 'rs7936312', 'rs34290285', 'rs3749833', 'rs479844', 'rs72743461', 'rs12123821', 'rs12365699', 'rs697852', 'rs6473228', 'rs36045143', 'rs891058', 'rs1837253', 'rs6011033', 'rs8126516', 'rs61816761', 'rs117710327', 'rs9889262', 'rs1950897', 'rs5743618', 'rs73078636', 'rs16903574', 'rs3813308']	23	yes	3.38534e-34	5.85992e-33	5.72
alopecia areata	atopic eczema	['rs848', 'rs2155219']	2	no	0.00273699	0.010948	0.99
alopecia areata	smoking initiation	['rs1701704', 'rs2292239', 'rs694739']	3	no	0.00422227	0.0156601	0.41
alopecia areata	myasthenia gravis	['rs2476601']	1	yes	0.00377678	0.0142802	2.04
alopecia areata	chronic hepatitis C virus infection	['rs9275572']	1	yes	0.013155	0.040522	1.45
alopecia areata	hepatocellular carcinoma	['rs9275572']	1	yes	0.0145539	0.0440941	1.39
alopecia areata	autoimmune disease	['rs2476601', 'rs3118470']	2	yes	0.00273699	0.010948	0.99
alopecia areata	late-onset myasthenia gravis	['rs2476601']	1	yes	0.00518931	0.0187035	1.92
alopecia areata	atopic march	['rs2155219']	1	no	0.00330548	0.0128159	2.08
alopecia areata	polymyositis	['rs2476601']	1	yes	0.00377678	0.0142802	2.04
alopecia areata	latent autoimmune diabetes in adults	['rs2476601']	1	yes	0.00330548	0.0128159	2.08
Hashimoto's thyroiditis	myasthenia gravis	['rs2476601']	1	yes	0.00404594	0.0151266	1.92
Hashimoto's thyroiditis	autoimmune thyroid disease	['rs4409785', 'rs2476601', 'rs706779', 'rs2270450', 'rs7537605', 'rs2904297', 'rs72928038', 'rs4768412', 'rs2843403', 'rs11571297', 'rs13093110', 'rs57348955', 'rs1534422']	13	yes	8.01303e-31	1.29517e-29	12.87
Hashimoto's thyroiditis	autoimmune disease	['rs4409785', 'rs2476601', 'rs72928038']	3	yes	8.09365e-05	0.00046767	1.46
Hashimoto's thyroiditis	late-onset myasthenia gravis	['rs2476601']	1	yes	0.00555885	0.0198159	1.82
Hashimoto's thyroiditis	polymyositis	['rs2476601']	1	yes	0.00404594	0.0151266	1.92
Hashimoto's thyroiditis	latent autoimmune diabetes in adults	['rs2476601']	1	yes	0.00354111	0.0135218	1.96
autoimmune thyroid disease	systemic scleroderma	['rs6679677', 'rs2476601']	2	yes	0.00425333	0.0157566	1.05
autoimmune thyroid disease	eosinophil count	['rs4409785', 'rs62324212', 'rs2476601', 'rs4676410']	4	no	0.012179	0.0381822	0.33
autoimmune thyroid disease	myasthenia gravis	['rs2476601']	1	yes	0.00619624	0.0216403	1.32
autoimmune thyroid disease	myositis	['rs6679677', 'rs2476601']	2	yes	0.000501227	0.00244992	1.83
autoimmune thyroid disease	Eczema	['rs7725052', 'rs1689510', 'rs36051895']	3	no	0.00635758	0.0220984	0.55
autoimmune thyroid disease	laryngeal squamous cell carcinoma	['rs2857595']	1	no	0.00465084	0.0169843	1.35
autoimmune thyroid disease	autoimmune disease	['rs4409785', 'rs4869313', 'rs7042370', 'rs62131887', 'rs34884278', 'rs10988542', 'rs11145763', 'rs4246905', 'rs1250563', 'rs7660520', 'rs11741255', 'rs2807264', 'rs114846446', 'rs55705316', 'rs36051895', 'rs17885785', 'rs12928404', 'rs11580078', 'rs6689858', 'rs17466626', 'rs1689510', 'rs2075184', 'rs12863738', 'rs7731626', 'rs2836882', 'rs602662', 'rs72928038', 'rs7725052', 'rs2066363', 'rs7553…	49	yes	2.86138e-121	9.61056e-120	26.78
autoimmune thyroid disease	common variable immunodeficiency	['rs4869313', 'rs7042370', 'rs62131887', 'rs34884278', 'rs10988542', 'rs11145763', 'rs4246905', 'rs1250563', 'rs7660520', 'rs11741255', 'rs2807264', 'rs114846446', 'rs55705316', 'rs36051895', 'rs17885785', 'rs12928404', 'rs11580078', 'rs6689858', 'rs17466626', 'rs1689510', 'rs2075184', 'rs12863738', 'rs7731626', 'rs2836882', 'rs602662', 'rs7725052', 'rs2066363', 'rs755374', 'rs4625', 'rs12598357'…	46	yes	1.58409e-152	5.6996e-151	66.67
autoimmune thyroid disease	late-onset myasthenia gravis	['rs2476601']	1	yes	0.00850978	0.0282964	1.27
autoimmune thyroid disease	keratinocyte carcinoma	['rs6679677', 'rs72928038']	2	no	0.00217548	0.00892124	1.29
autoimmune thyroid disease	temporal arteritis	['rs6679677']	1	yes	0.00619624	0.0216403	1.32
autoimmune thyroid disease	polymyositis	['rs2476601']	1	yes	0.00619624	0.0216403	1.32
autoimmune thyroid disease	latent autoimmune diabetes in adults	['rs2476601']	1	yes	0.00542385	0.019409	1.33
myositis	systemic scleroderma	['rs2422345', 'rs35929052', 'rs11066301', 'rs58721818', 'rs13238352', 'rs13389408', 'rs10174238', 'rs1217393', 'rs112846137', 'rs10954214', 'rs193107685', 'rs744600', 'rs2736337', 'rs11085725', 'rs17849502', 'rs76246107', 'rs35677470', 'rs802791', 'rs7929541', 'rs5754467', 'rs13101828', 'rs6659932', 'rs2476601', 'rs4958880', 'rs6679677', 'rs2431098']	26	yes	5.61496e-65	1.35017e-63	18.57
myositis	myasthenia gravis	['rs2476601']	1	yes	0.00377678	0.0142802	2.04
myositis	anti-neutrophil antibody associated vasculitis	['rs6679677']	1	yes	0.011754	0.0371843	1.52
myositis	dermatomyositis	['rs3129843']	1	yes	0.00377678	0.0142802	2.04
myositis	oligoarticular juvenile idiopathic arthritis	['rs10174238', 'rs6679677']	2	yes	0.000100571	0.000569736	2.82
myositis	polyarticular juvenile idiopathic arthritis, rheumatoid factor negative	['rs10174238', 'rs6679677']	2	yes	0.000100571	0.000569736	2.82
myositis	systemic juvenile idiopathic arthritis	['rs10174238', 'rs6679677']	2	yes	0.000330403	0.00168881	2.08
myositis	limited scleroderma	['rs10174238', 'rs35677470']	2	yes	2.28272e-05	0.000142247	3.64
myositis	autoimmune disease	['rs58721818', 'rs6679677', 'rs2476601', 'rs35677470']	4	yes	1.15096e-06	8.33562e-06	1.99
myositis	late-onset myasthenia gravis	['rs2476601']	1	yes	0.00518931	0.0187035	1.92
myositis	temporal arteritis	['rs6679677']	1	yes	0.00377678	0.0142802	2.04
myositis	anti-centromere-antibody-positive systemic scleroderma	['rs10174238']	1	yes	0.0023622	0.00960946	2.17
myositis	juvenile dermatomyositis	['rs3129843']	1	yes	0.00189022	0.00794044	2.22
myositis	polymyositis	['rs2476601']	1	yes	0.00377678	0.0142802	2.04
myositis	latent autoimmune diabetes in adults	['rs2476601']	1	yes	0.00330548	0.0128159	2.08
oligoarticular juvenile idiopathic arthritis	systemic scleroderma	['rs10174238', 'rs6679677']	2	yes	0.000873452	0.00402607	1.31
oligoarticular juvenile idiopathic arthritis	eosinophil count	['rs10174238', 'rs8129030', 'rs9532434']	3	no	0.00731177	0.0248893	0.25
oligoarticular juvenile idiopathic arthritis	anti-neutrophil antibody associated vasculitis	['rs6679677']	1	yes	0.00868955	0.028731	1.82
oligoarticular juvenile idiopathic arthritis	psoriasis vulgaris	['rs34536443']	1	yes	0.0138658	0.04232	1.43
oligoarticular juvenile idiopathic arthritis	femoral neck bone geometry	['rs8129030']	1	yes	0.00244097	0.0098936	2.7
oligoarticular juvenile idiopathic arthritis	polyarticular juvenile idiopathic arthritis, rheumatoid factor negative	['rs10849448', 'rs2847293', 'rs1479924', 'rs8129030', 'rs6946509', 'rs79893749', 'rs4648881', 'rs7137828', 'rs11714843', 'rs11074967', 'rs10174238', 'rs7069750', 'rs27293', 'rs149850873', 'rs2476491', 'rs34132030', 'rs2266959', 'rs73300638', 'rs45539732', 'rs3825568', 'rs7775055', 'rs7127214', 'rs34536443', 'rs7909519', 'rs2284033', 'rs72698115', 'rs9532434', 'rs10213692', 'rs6679677', 'rs1019463…	31	yes	3.31581e-120	1.10106e-118	100
oligoarticular juvenile idiopathic arthritis	systemic juvenile idiopathic arthritis	['rs10849448', 'rs2847293', 'rs1479924', 'rs8129030', 'rs6946509', 'rs79893749', 'rs4648881', 'rs7137828', 'rs11714843', 'rs11074967', 'rs10174238', 'rs7069750', 'rs27293', 'rs149850873', 'rs2476491', 'rs34132030', 'rs2266959', 'rs73300638', 'rs45539732', 'rs3825568', 'rs7775055', 'rs7127214', 'rs34536443', 'rs7909519', 'rs2284033', 'rs72698115', 'rs9532434', 'rs10213692', 'rs6679677', 'rs1019463…	31	yes	1.83231e-104	5.66083e-103	55.36
oligoarticular juvenile idiopathic arthritis	Eczema	['rs7137828', 'rs6894249']	2	no	0.0122907	0.0384393	0.39
oligoarticular juvenile idiopathic arthritis	limited scleroderma	['rs10174238']	1	yes	0.00522312	0.0188115	2.22
oligoarticular juvenile idiopathic arthritis	autoimmune disease	['rs6679677', 'rs34536443']	2	yes	0.00149819	0.00646992	1.04
oligoarticular juvenile idiopathic arthritis	common variable immunodeficiency	['rs6679677']	1	yes	0.0159285	0.0473715	1.32
oligoarticular juvenile idiopathic arthritis	eosinophil percentage of leukocytes	['rs8129030', 'rs9532434']	2	no	0.00202433	0.00843776	0.91
oligoarticular juvenile idiopathic arthritis	temporal arteritis	['rs6679677']	1	yes	0.00278918	0.0111294	2.63
oligoarticular juvenile idiopathic arthritis	anti-centromere-antibody-positive systemic scleroderma	['rs10174238']	1	yes	0.00174418	0.00740247	2.86
polyarticular juvenile idiopathic arthritis, rheumatoid factor negative	systemic scleroderma	['rs10174238', 'rs6679677']	2	yes	0.000873452	0.00402607	1.31
polyarticular juvenile idiopathic arthritis, rheumatoid factor negative	eosinophil count	['rs10174238', 'rs8129030', 'rs9532434']	3	no	0.00731177	0.0248893	0.25
polyarticular juvenile idiopathic arthritis, rheumatoid factor negative	anti-neutrophil antibody associated vasculitis	['rs6679677']	1	yes	0.00868955	0.028731	1.82
polyarticular juvenile idiopathic arthritis, rheumatoid factor negative	psoriasis vulgaris	['rs34536443']	1	yes	0.0138658	0.04232	1.43
polyarticular juvenile idiopathic arthritis, rheumatoid factor negative	femoral neck bone geometry	['rs8129030']	1	yes	0.00244097	0.0098936	2.7
polyarticular juvenile idiopathic arthritis, rheumatoid factor negative	systemic juvenile idiopathic arthritis	['rs10849448', 'rs2847293', 'rs1479924', 'rs8129030', 'rs6946509', 'rs79893749', 'rs4648881', 'rs7137828', 'rs11714843', 'rs11074967', 'rs10174238', 'rs7069750', 'rs27293', 'rs149850873', 'rs2476491', 'rs34132030', 'rs2266959', 'rs73300638', 'rs45539732', 'rs3825568', 'rs7775055', 'rs7127214', 'rs34536443', 'rs7909519', 'rs2284033', 'rs72698115', 'rs9532434', 'rs10213692', 'rs6679677', 'rs1019463…	31	yes	1.83231e-104	5.66083e-103	55.36
polyarticular juvenile idiopathic arthritis, rheumatoid factor negative	Eczema	['rs7137828', 'rs6894249']	2	no	0.0122907	0.0384393	0.39
polyarticular juvenile idiopathic arthritis, rheumatoid factor negative	limited scleroderma	['rs10174238']	1	yes	0.00522312	0.0188115	2.22
polyarticular juvenile idiopathic arthritis, rheumatoid factor negative	autoimmune disease	['rs6679677', 'rs34536443']	2	yes	0.00149819	0.00646992	1.04
polyarticular juvenile idiopathic arthritis, rheumatoid factor negative	common variable immunodeficiency	['rs6679677']	1	yes	0.0159285	0.0473715	1.32
polyarticular juvenile idiopathic arthritis, rheumatoid factor negative	eosinophil percentage of leukocytes	['rs8129030', 'rs9532434']	2	no	0.00202433	0.00843776	0.91
polyarticular juvenile idiopathic arthritis, rheumatoid factor negative	temporal arteritis	['rs6679677']	1	yes	0.00278918	0.0111294	2.63
polyarticular juvenile idiopathic arthritis, rheumatoid factor negative	anti-centromere-antibody-positive systemic scleroderma	['rs10174238']	1	yes	0.00174418	0.00740247	2.86
systemic juvenile idiopathic arthritis	systemic scleroderma	['rs10174238', 'rs6679677']	2	yes	0.00282603	0.0112641	1.12
systemic juvenile idiopathic arthritis	anti-neutrophil antibody associated vasculitis	['rs6679677']	1	yes	0.01564	0.0467128	1.25
systemic juvenile idiopathic arthritis	small vessel stroke	['rs12445022']	1	no	0.0131545	0.040522	1.32
systemic juvenile idiopathic arthritis	femoral neck bone geometry	['rs8129030']	1	yes	0.00440454	0.0162183	1.61
systemic juvenile idiopathic arthritis	limited scleroderma	['rs10174238']	1	yes	0.00941412	0.0307244	1.43
systemic juvenile idiopathic arthritis	autoimmune disease	['rs6679677', 'rs34536443']	2	yes	0.00481248	0.0175112	0.92
systemic juvenile idiopathic arthritis	eosinophil percentage of leukocytes	['rs8129030', 'rs9532434']	2	no	0.00647021	0.0224048	0.82
systemic juvenile idiopathic arthritis	temporal arteritis	['rs6679677']	1	yes	0.00503214	0.0182177	1.59
systemic juvenile idiopathic arthritis	anti-centromere-antibody-positive systemic scleroderma	['rs10174238']	1	yes	0.00314812	0.0122619	1.67
Eczema	bone density	['rs1448190']	1	no	0.0121754	0.0381822	0.06
Eczema	atopic eczema	['rs479844', 'rs3091307', 'rs2228145', 'rs4821544', 'rs7512552', 'rs848', 'rs10791824']	7	yes	3.35989e-05	0.000205095	1.09
Eczema	FEV/FEC ratio	['rs12470864', 'rs1950897', 'rs1689510', 'rs1444782', 'rs34290285']	5	no	0.00390652	0.0146949	0.15
Eczema	waist-hip ratio	['rs301806', 'rs1448190', 'rs13107325']	3	no	0.00452301	0.0165878	0.11
Eczema	unipolar depression	['rs301806']	1	no	0.00141277	0.00615183	0.04
Eczema	basophil count	['rs7713145', 'rs74847330', 'rs4821544', 'rs2228145', 'rs112401631', 'rs2074585', 'rs1057258', 'rs34210653', 'rs1700159', 'rs55646091', 'rs653178', 'rs6021268', 'rs1059513', 'rs114269697', 'rs12440045', 'rs7936323', 'rs34290285', 'rs4580194']	18	no	0.000439309	0.00217928	0.99
Eczema	intelligence	['rs10876864', 'rs13107325']	2	no	0.000253693	0.00132539	0.07
Eczema	eosinophil count	['rs11539209', 'rs112401631', 'rs7936312', 'rs7936323', 'rs34290285', 'rs12952581', 'rs1811069', 'rs653178', 'rs34210653', 'rs697852', 'rs7646283', 'rs1057258', 'rs1837253', 'rs11242709', 'rs114269697', 'rs1444782', 'rs3024971', 'rs117710327', 'rs71368508', 'rs9889262', 'rs17293632', 'rs4821544', 'rs12722502', 'rs6021268', 'rs1059513', 'rs16903574', 'rs12440045', 'rs55646091']	28	yes	6.57707e-11	6.46407e-10	1.73
Eczema	childhood onset asthma	['rs72823641', 'rs1295685', 'rs10244416', 'rs449454', 'rs6461503', 'rs12470864', 'rs112401631', 'rs10468514', 'rs62623446', 'rs7936312', 'rs17454584', 'rs2390314', 'rs28407950', 'rs4845604', 'rs6594499', 'rs3749833', 'rs34290285', 'rs12952581', 'rs479844', 'rs72743461', 'rs12123821', 'rs9372120', 'rs2070901', 'rs12365699', 'rs12413578', 'rs12935657', 'rs117137535', 'rs10995245', 'rs7518129', 'rs1…	50	yes	3.27476e-49	6.94003e-48	5.67
Eczema	mathematical ability	['rs11171739', 'rs13107325']	2	no	0.00206147	0.00853881	0.08
Eczema	eosinophil percentage of granulocytes	['rs9889262', 'rs112401631', 'rs653178', 'rs1837253', 'rs34210653', 'rs10876864', 'rs1059513', 'rs7936323', 'rs34290285']	9	yes	6.96587e-07	5.13896e-06	1.38
Eczema	seasonal allergic rhinitis	['rs72823641', 'rs3853750', 'rs11644510', 'rs112401631', 'rs63406760', 'rs3787184', 'rs7936323', 'rs34290285', 'rs1438673', 'rs9648346', 'rs1555926', 'rs34210653', 'rs2070901', 'rs12935657', 'rs891058', 'rs1904522', 'rs1837253', 'rs11169225', 'rs4921290', 'rs34004019', 'rs2988277', 'rs17293632', 'rs5743618', 'rs7728912', 'rs7717955', 'rs10519067']	26	yes	3.65286e-33	6.22006e-32	4.44
Eczema	BMI-adjusted waist-hip ratio	['rs4616071', 'rs13107325']	2	no	0.00761813	0.0258121	0.09
Eczema	a disintegrin and metalloproteinase with thrombospondin motifs 13	['rs12470864', 'rs2228145', 'rs550057', 'rs10993994', 'rs507666']	5	no	0.000830686	0.00384347	0.13
Eczema	autoimmune disease	['rs7725052', 'rs1689510', 'rs11171739', 'rs36051895']	4	no	0.0122428	0.0383332	0.62
Eczema	common variable immunodeficiency	['rs7725052', 'rs1689510', 'rs36051895']	3	no	0.0020204	0.00843168	0.57
Eczema	neutrophil percentage of granulocytes	['rs891058', 'rs653178', 'rs1837253', 'rs34210653', 'rs10876864', 'rs1059513', 'rs12440045', 'rs7936323', 'rs34290285', 'rs55646091']	10	yes	3.45477e-08	2.81691e-07	1.56
Eczema	sum of eosinophil and basophil counts	['rs4821544', 'rs112401631', 'rs1057258', 'rs653178', 'rs34210653', 'rs6021268', 'rs1059513', 'rs114269697', 'rs7936323', 'rs34290285', 'rs55646091']	11	yes	1.45513e-08	1.22536e-07	1.64
Eczema	eosinophil percentage of leukocytes	['rs112401631', 'rs653178', 'rs1837253', 'rs34210653', 'rs10876864', 'rs6021268', 'rs1059513', 'rs11242709', 'rs7936323', 'rs34290285']	10	yes	1.09633e-07	8.62692e-07	1.51
Eczema	heel bone mineral density	['rs2229768', 'rs13088318', 'rs62621812']	3	no	0.0003357	0.00171229	0.09
Eczema	atopic asthma	['rs10174949', 'rs2422254', 'rs112401631', 'rs62623446', 'rs7936312', 'rs2025758', 'rs2390314', 'rs4845604', 'rs34290285', 'rs12123821', 'rs2070901', 'rs12365699', 'rs12413578', 'rs12935657', 'rs117137535', 'rs509399', 'rs8043253', 'rs1837253', 'rs249677', 'rs72782676', 'rs45613035', 'rs1444782', 'rs118013485', 'rs76962799', 'rs10791824', 'rs20541', 'rs61816761', 'rs3024971', 'rs17293632', 'rs127…	32	yes	3.87938e-37	7.1012e-36	4.92
Eczema	adult onset asthma	['rs72823641', 'rs4491851', 'rs12470864', 'rs4616071', 'rs7936312', 'rs59185885', 'rs17454584', 'rs28407950', 'rs34290285', 'rs3749833', 'rs72743461', 'rs7936070', 'rs12413578', 'rs4771332', 'rs35441874', 'rs1837253', 'rs56062135', 'rs72782676', 'rs4739738', 'rs76962799', 'rs117710327', 'rs10414065', 'rs12722502', 'rs1059513', 'rs55646091']	25	yes	1.23901e-29	1.95307e-28	4.11
Eczema	chronic rhinosinusitis	['rs1444782', 'rs34210653']	2	yes	0.000174796	0.000944196	0.41
Eczema	Nasal cavity polyp	['rs1444782', 'rs1837253', 'rs34210653']	3	yes	0.00012165	0.000677868	0.6
Eczema	respiratory system disease	['rs112401631', 'rs7936312', 'rs59185885', 'rs17454584', 'rs2390314', 'rs4845604', 'rs34290285', 'rs3749833', 'rs479844', 'rs72743461', 'rs12123821', 'rs1689510', 'rs12365699', 'rs697852', 'rs11255938', 'rs6473228', 'rs891058', 'rs1837253', 'rs6011033', 'rs8126516', 'rs61816761', 'rs117710327', 'rs9889262', 'rs1950897', 'rs5743618', 'rs73078636', 'rs16903574', 'rs2255088', 'rs3813308']	29	yes	1.26366e-40	2.451e-39	5.14
Autoimmune Hepatitis	diastolic blood pressure	['rs2187668', 'rs3184504']	2	no	0.00352994	0.0135038	0.09
Autoimmune Hepatitis	estrogen-receptor negative breast cancer	['rs3184504']	1	no	0.00588095	0.020757	0.75
Autoimmune Hepatitis	glaucoma	['rs3184504']	1	no	0.00811418	0.0271598	0.54
Autoimmune Hepatitis	stroke	['rs3184504']	1	no	0.00789114	0.0265409	0.56
Autoimmune Hepatitis	lung adenocarcinoma	['rs3184504']	1	no	0.0140684	0.0428133	0.31
Autoimmune Hepatitis	lung carcinoma	['rs3184504']	1	no	0.0155279	0.0464536	0.28
Autoimmune Hepatitis	membranous glomerulonephritis	['rs2187668']	1	yes	0.00121565	0.00537664	3.33
Autoimmune Hepatitis	erythrocyte indices	['rs3184504']	1	no	0.00283366	0.0112646	1.52
Autoimmune Hepatitis	hematocrit	['rs3184504']	1	no	0.0154395	0.0463122	0.29
Autoimmune Hepatitis	mean corpuscular hemoglobin concentration	['rs3184504']	1	no	0.0103412	0.0334	0.43
Autoimmune Hepatitis	ovarian carcinoma	['rs3184504']	1	no	0.0129166	0.0399579	0.34
Autoimmune Hepatitis	cardiovascular disease	['rs3184504']	1	no	0.0155279	0.0464536	0.28
Autoimmune Hepatitis	Ischemic stroke	['rs3184504']	1	no	0.00829257	0.027681	0.53
Autoimmune Hepatitis	large artery stroke	['rs3184504']	1	no	0.00229469	0.00936549	1.85
Autoimmune Hepatitis	endometrial carcinoma	['rs3184504']	1	no	0.00373113	0.0141514	1.16
Autoimmune Hepatitis	endometrial neoplasm	['rs3184504']	1	no	0.00386566	0.0145749	1.12
Autoimmune Hepatitis	cancer	['rs3184504']	1	no	0.00395534	0.0148361	1.1
Autoimmune Hepatitis	small vessel stroke	['rs3184504']	1	no	0.000945669	0.00431952	4.17
Autoimmune Hepatitis	platelet crit	['rs3184504']	1	no	0.0115411	0.036709	0.38
Autoimmune Hepatitis	squamous cell lung carcinoma	['rs3184504']	1	no	0.00909482	0.0298193	0.49
Autoimmune Hepatitis	parental longevity	['rs3184504']	1	no	0.0155279	0.0464536	0.28
Autoimmune Hepatitis	cutaneous lupus erythematosus	['rs2187668']	1	yes	0.000315347	0.00161863	10
Autoimmune Hepatitis	collagenous colitis	['rs2187668']	1	yes	4.50572e-05	0.000270419	25
Autoimmune Hepatitis	sum of basophil and neutrophil counts	['rs3184504']	1	no	0.00664095	0.0229039	0.66
Autoimmune Hepatitis	myeloid white cell count	['rs3184504']	1	no	0.00713234	0.0243579	0.62
Autoimmune Hepatitis	ovarian serous carcinoma	['rs3184504']	1	no	0.00292345	0.0115485	1.47
Autoimmune Hepatitis	ovarian endometrioid carcinoma	['rs3184504']	1	no	0.00162046	0.00694674	2.56
Autoimmune Hepatitis	sum of neutrophil and eosinophil counts	['rs3184504']	1	no	0.00664095	0.0229039	0.66
Autoimmune Hepatitis	granulocyte count	['rs3184504']	1	no	0.00673032	0.0231631	0.65
Autoimmune Hepatitis	latent autoimmune diabetes in adults	['rs3184504']	1	yes	0.000315347	0.00161863	10
neuropathy	peripheral neuropathy	['rs4141404', 'rs12699683', 'rs275456', 'rs1165472', 'rs10065203', 'rs17348202', 'rs10512385', 'rs10090117', 'rs2947253', 'rs3181157']	10	yes	1.03644e-27	1.59095e-26	12.05
neuropathy	diabetic foot	['rs28485846', 'rs11154178', 'rs80028505', 'rs3761980', 'rs71597855']	5	yes	9.50253e-20	1.2662e-18	31.25
neuropathy	Charcot-Marie-Tooth disease type 1A	['rs12137595']	1	no	0.00269945	0.0108185	3.33
autoimmune disease	biliary liver cirrhosis	['rs7574865', 'rs9591325', 'rs10931468']	3	yes	0.000446593	0.00221167	1.25
autoimmune disease	systemic scleroderma	['rs4731532', 'rs1054609', 'rs2476601', 'rs35677470', 'rs7574865', 'rs10892299', 'rs58721818', 'rs60600003', 'rs1422673', 'rs6679677']	10	yes	4.35724e-14	5.01631e-13	3.61
autoimmune disease	myasthenia gravis	['rs2476601']	1	yes	0.0145681	0.0441049	0.59
autoimmune disease	common variable immunodeficiency	['rs4869313', 'rs7042370', 'rs62131887', 'rs34884278', 'rs10988542', 'rs11145763', 'rs4246905', 'rs1250563', 'rs7660520', 'rs11741255', 'rs2807264', 'rs114846446', 'rs55705316', 'rs36051895', 'rs17885785', 'rs12928404', 'rs11580078', 'rs6689858', 'rs17466626', 'rs1689510', 'rs2075184', 'rs12863738', 'rs7731626', 'rs2836882', 'rs602662', 'rs7725052', 'rs2066363', 'rs755374', 'rs4625', 'rs12598357'…	46	yes	1.15087e-129	4.00316e-128	28.22
autoimmune disease	keratinocyte carcinoma	['rs6679677', 'rs72928038']	2	no	0.0115058	0.0366206	0.8
autoimmune disease	temporal arteritis	['rs6679677']	1	yes	0.0145681	0.0441049	0.59
autoimmune disease	polymyositis	['rs2476601']	1	yes	0.0145681	0.0441049	0.59
autoimmune disease	latent autoimmune diabetes in adults	['rs2476601']	1	yes	0.0127588	0.0396184	0.59
autoimmune disease	oral ulcer	['rs11757201', 'rs12232497']	2	no	0.0130427	0.0402524	0.78
common variable immunodeficiency	anti-neutrophil antibody associated vasculitis	['rs6679677']	1	yes	0.0128659	0.0398833	1.43
common variable immunodeficiency	temporal arteritis	['rs6679677']	1	yes	0.00413564	0.0154181	1.89
microalbuminuria	alcohol drinking	['rs4665972', 'rs34071855', 'rs28601761']	3	yes	0.0108992	0.0349252	0.39
microalbuminuria	type 2 diabetes nephropathy	['rs78954674', 'rs895157', 'rs16977473', 'rs73048515', 'rs56094641', 'rs16940484']	6	yes	2.86322e-15	3.42558e-14	8.33
microalbuminuria	coffee consumption	['rs4410790', 'rs2470893']	2	yes	0.0049814	0.0180563	0.92
microalbuminuria	urinary albumin to creatinine ratio	['rs12714144', 'rs1337526', 'rs10023335', 'rs3784283', 'rs4410790', 'rs10795433', 'rs6142630', 'rs73065147', 'rs45551835', 'rs34071855', 'rs17158386', 'rs776434', 'rs112607182', 'rs16864515', 'rs2470893', 'rs10207567', 'rs67339103', 'rs11158763', 'rs677888', 'rs6535594', 'rs2023843', 'rs4665972', 'rs28601761', 'rs7115200', 'rs2760995', 'rs8031650', 'rs2070803', 'rs147215801', 'rs2240060', 'rs2880…	30	yes	1.44711e-68	3.57361e-67	16.39
microalbuminuria	urinary sodium to potassium ratio	['rs4665972']	1	yes	0.000641682	0.00306746	1.75
heel bone mineral density	systolic blood pressure	['rs1133400', 'rs1229984', 'rs5762862', 'rs10750766', 'rs28840973', 'rs670401', 'rs76895963', 'rs1036902', 'rs4383974', 'rs28929474', 'rs1436138', 'rs2382818', 'rs603424', 'rs2745599', 'rs2306272', 'rs189267552', 'rs17010957', 'rs61735998', 'rs42377', 'rs687914', 'rs74439044', 'rs79598313']	22	yes	8.21522e-19	1.06747e-17	0.37
heel bone mineral density	diastolic blood pressure	['rs28529655', 'rs4709746', 'rs36022378', 'rs5762862', 'rs10750766', 'rs998584', 'rs687914', 'rs74439044', 'rs603424', 'rs9932220']	10	yes	2.21301e-19	2.91957e-18	0.19
heel bone mineral density	mean arterial pressure	['rs670401', 'rs5762862']	2	no	0.000493891	0.00241972	0.06
heel bone mineral density	breast carcinoma	['rs7899628', 'rs12048493', 'rs74910854', 'rs9379084']	4	no	3.22318e-10	3.00447e-09	0.1
heel bone mineral density	obesity	['rs66906321']	1	yes	1.84335e-13	2.04346e-12	0.03
heel bone mineral density	bone density	['rs11841272', 'rs9976876', 'rs73403830', 'rs6716216', 'rs2908007', 'rs7255083', 'rs144832051', 'rs7548588', 'rs2982552', 'rs146551666', 'rs10416265', 'rs884205', 'rs13056137', 'rs1639122', 'rs71390846', 'rs1878526', 'rs10490046', 'rs9324887', 'rs4233949', 'rs59412811', 'rs344081', 'rs4703589', 'rs12408576', 'rs1548607', 'rs35079125', 'rs11228240', 'rs6909279', 'rs7532173', 'rs6905837', 'rs301246…	70	yes	2.13069e-05	0.000133284	1.69
heel bone mineral density	hair color	['rs3829241', 'rs2888814']	2	no	6.89436e-08	5.50196e-07	0.06
heel bone mineral density	bipolar disorder	['rs12958048']	1	yes	1.73799e-13	1.92811e-12	0.03
heel bone mineral density	waist circumference	['rs111251222', 'rs2531992']	2	yes	1.59549e-13	1.77947e-12	0.05
heel bone mineral density	colorectal cancer	['rs11196170', 'rs35107139', 'rs11196171', 'rs4360494']	4	no	0.000106374	0.000599846	0.12
heel bone mineral density	vital capacity	['rs9310995', 'rs34811474', 'rs2799098', 'rs72643433', 'rs4294980', 'rs56225285', 'rs4959677', 'rs56196860', 'rs4310973', 'rs12452590']	10	yes	0.000327997	0.00167768	0.27
heel bone mineral density	FEV/FEC ratio	['rs12134534', 'rs9310995', 'rs2799098', 'rs2270894', 'rs35107139', 'rs10779795', 'rs75128958', 'rs28929474', 'rs12452590']	9	yes	9.49224e-29	1.48035e-27	0.15
heel bone mineral density	waist-hip ratio	['rs8070737', 'rs62271373', 'rs805770', 'rs7102', 'rs10245353', 'rs900399', 'rs78058190', 'rs111251222', 'rs28451064', 'rs998584', 'rs9401974', 'rs56196860', 'rs4450871', 'rs6861681', 'rs8071778', 'rs2745599', 'rs12714415']	17	yes	6.66852e-14	7.55834e-13	0.33
heel bone mineral density	lymphocyte count	['rs77216612', 'rs34811474', 'rs77256800', 'rs75475627', 'rs9972653', 'rs998584', 'rs635634', 'rs4889341', 'rs34778574']	9	yes	3.50068e-08	2.85116e-07	0.22
heel bone mineral density	unipolar depression	['rs12958048', 'rs58621819', 'rs1475120', 'rs13072536']	4	yes	3.11256e-19	4.08426e-18	0.09
heel bone mineral density	red blood cell distribution width	['rs2275707', 'rs603424', 'rs6684375', 'rs4360494', 'rs635634']	5	yes	1.47056e-09	1.3236e-08	0.13
heel bone mineral density	erythrocyte count	['rs2337106', 'rs1229984', 'rs62271373', 'rs665783', 'rs10191559', 'rs1639122', 'rs34963268']	7	yes	5.86934e-10	5.40911e-09	0.17
heel bone mineral density	hematocrit	['rs2337106']	1	no	0.000311918	0.00160553	0.03
heel bone mineral density	mean corpuscular hemoglobin	['rs72966926', 'rs77241905', 'rs1229984', 'rs4149056']	4	yes	1.0922e-12	1.17002e-11	0.1
heel bone mineral density	coronary heart disease	['rs6006426', 'rs11670056', 'rs28451064', 'rs7209460', 'rs603424', 'rs4496284']	6	no	1.1835e-05	7.6517e-05	0.16
heel bone mineral density	ovarian carcinoma	['rs57960590']	1	no	0.00196037	0.00820219	0.03
heel bone mineral density	lean body mass	['rs9972653', 'rs72656010', 'rs6684375', 'rs28929474']	4	yes	5.44337e-11	5.39693e-10	0.1
heel bone mineral density	platelet count	['rs10048745', 'rs7616006']	2	no	4.08498e-05	0.000246479	0.06
heel bone mineral density	leukocyte count	['rs34811474', 'rs77256800', 'rs75475627', 'rs9972653', 'rs998584', 'rs635634', 'rs4889341', 'rs34778574']	8	yes	1.42301e-07	1.11198e-06	0.2
heel bone mineral density	basophil count	['rs34811474', 'rs776509440', 'rs77256800', 'rs171835', 'rs75475627', 'rs9972653', 'rs7135535', 'rs998584', 'rs635634', 'rs4889341', 'rs34778574']	11	yes	1.43093e-08	1.20567e-07	0.26
heel bone mineral density	monocyte count	['rs34811474', 'rs77256800', 'rs75475627', 'rs9972653', 'rs6734942', 'rs998584', 'rs635634', 'rs4889341', 'rs34778574']	9	yes	6.98745e-09	6.02616e-08	0.22
heel bone mineral density	neutrophil count	['rs34811474', 'rs77256800', 'rs75475627', 'rs9972653', 'rs998584', 'rs635634', 'rs4889341', 'rs34778574']	8	yes	2.85295e-08	2.34579e-07	0.2
heel bone mineral density	gout	['rs79598313', 'rs4149056', 'rs7267595']	3	no	0.000318643	0.00163211	0.09
heel bone mineral density	intelligence	['rs3843738', 'rs34811474']	2	yes	1.28669e-32	2.17078e-31	0.04
heel bone mineral density	Alopecia	['rs117208012', 'rs17265513', 'rs12340775', 'rs34811474', 'rs1498507', 'rs67631072', 'rs4075018', 'rs1415701', 'rs62331124', 'rs6546334', 'rs7974900']	11	yes	3.53371e-05	0.000214988	0.28
heel bone mineral density	androgenetic alopecia	['rs117208012', 'rs17265513', 'rs12340775', 'rs34811474', 'rs1498507', 'rs67631072', 'rs4075018', 'rs1415701', 'rs62331124', 'rs6546334', 'rs7974900']	11	yes	3.51335e-05	0.000213927	0.28
heel bone mineral density	hip circumference	['rs547545', 'rs111251222']	2	yes	2.32208e-12	2.4499e-11	0.05
heel bone mineral density	body weight	['rs111251222', 'rs42377']	2	yes	1.59357e-13	1.77868e-12	0.05
heel bone mineral density	fat body mass	['rs9972653']	1	yes	1.68535e-12	1.78972e-11	0.03
heel bone mineral density	birth weight	['rs9379084', 'rs76895963', 'rs45446698', 'rs1482852', 'rs1415701', 'rs11719201', 'rs2174633', 'rs72656010']	8	yes	1.55425e-09	1.39634e-08	0.19
heel bone mineral density	physical activity	['rs4810479']	1	yes	5.59549e-12	5.81137e-11	0.03
heel bone mineral density	alcohol drinking	['rs670401', 'rs1229984', 'rs4383974', 'rs10750766', 'rs28929474']	5	no	1.34594e-05	8.64473e-05	0.14
heel bone mineral density	eosinophil count	['rs635634', 'rs7135535', 'rs2568928', 'rs776509440']	4	no	1.29805e-11	1.33207e-10	0.1
heel bone mineral density	glomerular filtration rate	['rs56376587', 'rs2337106', 'rs3822939', 'rs13179493', 'rs8096658']	5	yes	3.66619e-10	3.41091e-09	0.12
heel bone mineral density	mathematical ability	['rs34811474']	1	yes	5.35539e-28	8.27261e-27	0.02
heel bone mineral density	reticulocyte count	['rs4711750', 'rs998584', 'rs2737265', 'rs10750766']	4	no	0.0013971	0.00609809	0.12
heel bone mineral density	platelet crit	['rs10048745']	1	no	0.00394245	0.0148148	0.03
heel bone mineral density	a disintegrin and metalloproteinase with thrombospondin motifs 13	['rs9447004', 'rs11771799', 'rs45446698', 'rs13469', 'rs2270894', 'rs587729126', 'rs72840032', 'rs704', 'rs884205', 'rs28929474', 'rs114029601', 'rs635634']	12	yes	1.66224e-30	2.66613e-29	0.19
heel bone mineral density	age at menarche	['rs73204208', 'rs34811474', 'rs1933801']	3	yes	2.11354e-05	0.000132324	0.09
heel bone mineral density	spine bone mineral density	['rs10048745', 'rs344081', 'rs4233949', 'rs2741856', 'rs117208012', 'rs115242848', 'rs11934731', 'rs3779381', 'rs11898505', 'rs9921222', 'rs1564981', 'rs884205', 'rs71390846', 'rs2566752', 'rs1878526']	15	no	3.81142e-05	0.000231307	0.49
heel bone mineral density	hypertension	['rs11230728']	1	no	0.000475006	0.00233972	0.03
heel bone mineral density	metabolic syndrome	['rs998584']	1	no	0.0119158	0.03755	0.03
heel bone mineral density	attention deficit hyperactivity disorder	['rs12958048']	1	yes	2.8155e-07	2.14853e-06	0.03
heel bone mineral density	neurotic disorder	['rs12958048', 'rs13072536']	2	yes	9.54096e-12	9.80475e-11	0.05
heel bone mineral density	Abnormality of refraction	['rs8096658', 'rs171835']	2	yes	8.58175e-05	0.000492828	0.06
heel bone mineral density	alcohol dependence	['rs1229984']	1	no	0.0059395	0.0209485	0.03
heel bone mineral density	atrial fibrillation	['rs74910854', 'rs2306272']	2	no	0.000946185	0.00432053	0.06
heel bone mineral density	smoking behavior	['rs998584', 'rs772921', 'rs10245353', 'rs28929474']	4	yes	5.4214e-11	5.3788e-10	0.1
heel bone mineral density	coronary artery calcification	['rs174574', 'rs4810479', 'rs2741856', 'rs4149056']	4	yes	1.37111e-25	2.01592e-24	0.08
heel bone mineral density	neuropsychological test	['rs34811474', 'rs4470366']	2	yes	0.0018837	0.00791531	0.06
heel bone mineral density	femoral neck bone mineral density	['rs13336428', 'rs2741856', 'rs1414660', 'rs3779381', 'rs11934731', 'rs55983207', 'rs9657746', 'rs9466056', 'rs884205', 'rs1564981', 'rs7209460', 'rs71390846', 'rs2566752']	13	no	0.000328894	0.00168168	0.43
heel bone mineral density	BMI-adjusted waist circumference	['rs186006155', 'rs1876001', 'rs76895963', 'rs171835', 'rs1482852', 'rs35157500', 'rs78182250', 'rs35881190', 'rs11057491', 'rs111251222', 'rs28451064', 'rs17184382', 'rs998584', 'rs4988483', 'rs1933801']	15	yes	9.4036e-09	8.00618e-08	0.33
heel bone mineral density	circadian rhythm	['rs7975791']	1	yes	2.8079e-07	2.14384e-06	0.03
heel bone mineral density	heart failure	['rs660240']	1	no	0.00862772	0.0285782	0.03
heel bone mineral density	autism spectrum disorder	['rs12958048']	1	yes	4.32707e-07	3.25118e-06	0.03
heel bone mineral density	granulocyte percentage of myeloid white cells	['rs6734942']	1	no	0.0167344	0.0493075	0.03
heel bone mineral density	BMI-adjusted waist-hip ratio	['rs1042704', 'rs62271373', 'rs12340775', 'rs10245353', 'rs7102', 'rs1482852', 'rs11670056', 'rs900399', 'rs183856666', 'rs28451064', 'rs17184382', 'rs998584', 'rs56196860', 'rs4450871', 'rs1872992', 'rs6861681']	16	yes	5.07581e-10	4.68664e-09	0.34
heel bone mineral density	sleep duration	['rs4810479']	1	yes	3.20777e-09	2.82809e-08	0.03
heel bone mineral density	bone fracture	['rs111632154', 'rs4635400', 'rs4233949', 'rs2741856', 'rs78520297', 'rs2908007', 'rs10276670', 'rs1548607', 'rs7741021']	9	no	5.52044e-06	3.72712e-05	0.31
heel bone mineral density	risk-taking behaviour	['rs79719017', 'rs1229984', 'rs12806687']	3	yes	7.82044e-06	5.18436e-05	0.09
heel bone mineral density	household income	['rs36022378']	1	yes	0.00010474	0.000591168	0.03
latent autoimmune diabetes in adults	estrogen-receptor negative breast cancer	['rs3184504']	1	no	0.0102688	0.0331883	0.73
latent autoimmune diabetes in adults	glaucoma	['rs3184504']	1	no	0.0141563	0.0430452	0.53
latent autoimmune diabetes in adults	stroke	['rs3184504']	1	no	0.0137684	0.0420488	0.55
latent autoimmune diabetes in adults	lymphocyte count	['rs2476601', 'rs3184504']	2	no	0.00352408	0.0134849	0.17
latent autoimmune diabetes in adults	erythrocyte indices	['rs3184504']	1	no	0.00495354	0.0179687	1.45
latent autoimmune diabetes in adults	leukocyte count	['rs2476601', 'rs3184504']	2	no	0.00288062	0.0114072	0.19
latent autoimmune diabetes in adults	basophil count	['rs2476601', 'rs3184504']	2	no	0.00448519	0.0164614	0.15
latent autoimmune diabetes in adults	monocyte count	['rs2476601', 'rs3184504']	2	no	0.00389212	0.014652	0.16
latent autoimmune diabetes in adults	neutrophil count	['rs2476601', 'rs3184504']	2	no	0.00324956	0.0126124	0.17
latent autoimmune diabetes in adults	basal cell carcinoma	['rs2476601']	1	no	0.00941117	0.0307216	0.79
latent autoimmune diabetes in adults	systemic scleroderma	['rs2476601']	1	yes	0.00972313	0.0316201	0.77
latent autoimmune diabetes in adults	eosinophil count	['rs2476601', 'rs3184504']	2	no	0.0033325	0.0128797	0.17
latent autoimmune diabetes in adults	myasthenia gravis	['rs2476601']	1	yes	0.000630581	0.00301969	7.14
latent autoimmune diabetes in adults	hodgkins lymphoma	['rs2476601']	1	yes	0.00361964	0.0137821	1.92
latent autoimmune diabetes in adults	Ischemic stroke	['rs3184504']	1	no	0.0144666	0.0438701	0.52
latent autoimmune diabetes in adults	large artery stroke	['rs3184504']	1	no	0.00401218	0.015019	1.75
latent autoimmune diabetes in adults	endometrial carcinoma	['rs3184504']	1	no	0.00652023	0.0225407	1.12
latent autoimmune diabetes in adults	endometrial neoplasm	['rs3184504']	1	no	0.00675499	0.023237	1.09
latent autoimmune diabetes in adults	cancer	['rs3184504']	1	no	0.00691146	0.0237029	1.06
latent autoimmune diabetes in adults	small vessel stroke	['rs3184504']	1	no	0.00165431	0.00707318	3.7
latent autoimmune diabetes in adults	squamous cell lung carcinoma	['rs3184504']	1	no	0.0158613	0.0472005	0.48
latent autoimmune diabetes in adults	late-onset myasthenia gravis	['rs2476601']	1	yes	0.000866932	0.00399853	5.88
latent autoimmune diabetes in adults	sum of basophil and neutrophil counts	['rs2476601', 'rs3184504']	2	no	5.74629e-05	0.000339857	1.31
latent autoimmune diabetes in adults	myeloid white cell count	['rs2476601', 'rs3184504']	2	no	6.63096e-05	0.000388726	1.22
latent autoimmune diabetes in adults	ovarian serous carcinoma	['rs3184504']	1	no	0.00511034	0.0184597	1.41
latent autoimmune diabetes in adults	ovarian endometrioid carcinoma	['rs3184504']	1	no	0.00283404	0.0112646	2.38
latent autoimmune diabetes in adults	sum of neutrophil and eosinophil counts	['rs2476601', 'rs3184504']	2	no	5.74629e-05	0.000339857	1.31
latent autoimmune diabetes in adults	granulocyte count	['rs2476601', 'rs3184504']	2	no	5.90247e-05	0.000348251	1.29
latent autoimmune diabetes in adults	polymyositis	['rs2476601']	1	yes	0.000630581	0.00301969	7.14
systolic blood pressure	diastolic blood pressure	['rs1867485', 'rs8098380', 'rs1458038', 'rs351364', 'rs7137828', 'rs199307', 'rs17394429', 'rs60945108', 'rs17104363', 'rs13173682', 'rs7136716', 'rs4573996', 'rs2241941', 'rs7234531', 'rs1887867', 'rs7226408', 'rs7494064', 'rs10103353', 'rs9935770', 'rs12958173', 'rs10995311', 'rs12098946', 'rs4841235', 'rs16872248', 'rs3919627', 'rs16935110', 'rs1799884', 'rs8066099', 'rs12364992', 'rs12630213'…	1535	yes	0	0	41.46
systolic blood pressure	mean arterial pressure	['rs2306363', 'rs34327', 'rs2999159', 'rs7209400', 'rs111478946', 'rs17428471', 'rs8098380', 'rs1330225', 'rs2521501', 'rs1458038', 'rs740746', 'rs12579720', 'rs17249754', 'rs2305013', 'rs751985', 'rs12509595', 'rs2076460', 'rs10948071', 'rs4841895', 'rs7137828', 'rs78399431', 'rs2782980', 'rs6590811', 'rs6749447', 'rs2681492', 'rs891511', 'rs10930597', 'rs17037452', 'rs2643826', 'rs139293840', '…	291	no	0	0	9.37
systolic blood pressure	blood pressure	['rs17428471', 'rs1330225', 'rs2521501', 'rs1458038', 'rs17249754', 'rs937741', 'rs4841895', 'rs2782980', 'rs6749447', 'rs10930597', 'rs1033284', 'rs7088591', 'rs2121070', 'rs4573996', 'rs11191548', 'rs419076', 'rs17608766', 'rs16849225', 'rs7234531', 'rs12940887', 'rs7286472', 'rs603788', 'rs4370013', 'rs319690', 'rs633185', 'rs7211756', 'rs747685', 'rs935334', 'rs12149862', 'rs2196122', 'rs1263…	139	no	1.30362e-166	4.89493e-165	4.58
systolic blood pressure	breast carcinoma	['rs3184504', 'rs10069690', 'rs11065979', 'rs4784227', 'rs217727', 'rs1973765', 'rs4245739']	7	no	3.04984e-08	2.50347e-07	0.17
systolic blood pressure	obesity	['rs1867485', 'rs7128099', 'rs11116045', 'rs7235440', 'rs2198776', 'rs701428', 'rs569434', 'rs2315656', 'rs3934285', 'rs199307', 'rs131788', 'rs7094131', 'rs7527203', 'rs17394429', 'rs60945108', 'rs2005', 'rs17104363', 'rs13173682', 'rs6749331', 'rs2241941', 'rs10867921', 'rs17808461', 'rs1887867', 'rs7226408', 'rs7494064', 'rs2414208', 'rs9906595', 'rs13010639', 'rs11887277', 'rs17798991', 'rs95…	839	yes	0	0	26.18
systolic blood pressure	stroke	['rs629301', 'rs4506565', 'rs2980853', 'rs261332', 'rs880315', 'rs3184504', 'rs12369179', 'rs478442', 'rs964184', 'rs7115242', 'rs2866611', 'rs16867253', 'rs780094', 'rs940274', 'rs562338', 'rs12476527', 'rs6759518', 'rs4905014', 'rs247617', 'rs13114738', 'rs2074755', 'rs1333049', 'rs17140821', 'rs765547', 'rs35436', 'rs5744680', 'rs222826', 'rs7081476', 'rs7703051', 'rs11513729', 'rs11556924', '…	53	no	7.366e-36	1.32029e-34	1.7
systolic blood pressure	chronic obstructive pulmonary disease	['rs633185', 'rs8040868', 'rs2571445']	3	yes	1.77799e-10	1.69511e-09	0.08
systolic blood pressure	bone density	['rs1867485', 'rs7128099', 'rs11116045', 'rs7235440', 'rs2198776', 'rs701428', 'rs569434', 'rs2315656', 'rs3934285', 'rs199307', 'rs131788', 'rs7094131', 'rs7527203', 'rs17394429', 'rs60945108', 'rs2005', 'rs17104363', 'rs13173682', 'rs6749331', 'rs2241941', 'rs10867921', 'rs17808461', 'rs1887867', 'rs7226408', 'rs7494064', 'rs2414208', 'rs9906595', 'rs13010639', 'rs11887277', 'rs17798991', 'rs95…	843	yes	0	0	24.34
systolic blood pressure	obsessive-compulsive disorder	['rs4129585']	1	yes	0.0115388	0.036709	0.03
systolic blood pressure	lung adenocarcinoma	['rs11065979', 'rs3184504']	2	no	0.00370927	0.0140722	0.06
systolic blood pressure	hair color	['rs1265564', 'rs520015', 'rs72683923']	3	no	2.27072e-07	1.74645e-06	0.08
systolic blood pressure	venous thromboembolism	['rs495828']	1	no	0.0013416	0.00588391	0.03
systolic blood pressure	HOMA-IR	['rs1867485', 'rs7128099', 'rs7235440', 'rs11116045', 'rs2198776', 'rs701428', 'rs569434', 'rs2315656', 'rs3934285', 'rs199307', 'rs131788', 'rs7094131', 'rs7527203', 'rs17394429', 'rs60945108', 'rs2005', 'rs17104363', 'rs13173682', 'rs6749331', 'rs2241941', 'rs10867921', 'rs17808461', 'rs1887867', 'rs7226408', 'rs7494064', 'rs2414208', 'rs9906595', 'rs13010639', 'rs11887277', 'rs17798991', 'rs95…	837	yes	0	0	27.81
systolic blood pressure	bipolar disorder	['rs4129585', 'rs11191580']	2	yes	1.52838e-12	1.62539e-11	0.05
systolic blood pressure	age at menarche	['rs11556924', 'rs900145', 'rs9939609', 'rs11642015', 'rs6087709']	5	yes	0.000331521	0.00169393	0.14
systolic blood pressure	Alzheimer's disease	['rs4420638', 'rs4803750', 'rs4968782', 'rs7412']	4	yes	1.30753e-09	1.17975e-08	0.1
systolic blood pressure	waist circumference	['rs1867485', 'rs7128099', 'rs7235440', 'rs11116045', 'rs701428', 'rs2198776', 'rs569434', 'rs2315656', 'rs3934285', 'rs199307', 'rs131788', 'rs7094131', 'rs7527203', 'rs17394429', 'rs60945108', 'rs2005', 'rs17104363', 'rs13173682', 'rs6749331', 'rs2241941', 'rs10867921', 'rs17808461', 'rs1887867', 'rs7226408', 'rs7494064', 'rs2414208', 'rs9906595', 'rs13010639', 'rs11887277', 'rs17798991', 'rs73…	870	yes	0	0	26.65
systolic blood pressure	HIV-1 infection	['rs3764261']	1	no	0.000474965	0.00233972	0.03
systolic blood pressure	colorectal cancer	['rs73039434', 'rs597808', 'rs3184504', 'rs11065979']	4	no	7.64229e-05	0.000444631	0.11
systolic blood pressure	vital capacity	['rs72681869', 'rs12779675', 'rs2571445', 'rs13107325']	4	yes	4.35947e-08	3.53097e-07	0.1
systolic blood pressure	FEV/FEC ratio	['rs8040868', 'rs2392929', 'rs11622562', 'rs2571445', 'rs9661802', 'rs10832013', 'rs28929474', 'rs10995311']	8	yes	7.84486e-31	1.26939e-29	0.13
systolic blood pressure	hypertension	['rs10096908', 'rs8098380', 'rs11953630', 'rs190531342', 'rs2521501', 'rs1458038', 'rs17249754', 'rs12579720', 'rs186208701', 'rs2305013', 'rs10948071', 'rs6590811', 'rs2681492', 'rs891511', 'rs2643826', 'rs139293840', 'rs10857147', 'rs11191548', 'rs9810888', 'rs4722675', 'rs4684242', 'rs16849225', 'rs11191580', 'rs4757391', 'rs1173727', 'rs35021474', 'rs62524579', 'rs633185', 'rs1401982', 'rs101…	149	no	4.03011e-126	1.38213e-124	4.68
systolic blood pressure	prostate carcinoma	['rs11065979', 'rs3184504', 'rs72915971', 'rs4245739']	4	no	0.00191866	0.00804837	0.12
systolic blood pressure	waist-hip ratio	['rs1867485', 'rs7128099', 'rs11116045', 'rs7235440', 'rs701428', 'rs2198776', 'rs569434', 'rs2315656', 'rs3934285', 'rs199307', 'rs131788', 'rs7094131', 'rs7527203', 'rs17394429', 'rs60945108', 'rs2005', 'rs17104363', 'rs13173682', 'rs6749331', 'rs2241941', 'rs10867921', 'rs17808461', 'rs1887867', 'rs7226408', 'rs7494064', 'rs2414208', 'rs9906595', 'rs13010639', 'rs11887277', 'rs17798991', 'rs37…	873	yes	0	0	20.14
systolic blood pressure	lymphocyte count	['rs55714120', 'rs138682554', 'rs144317085', 'rs3184504', 'rs12075', 'rs758374', 'rs6795735', 'rs13139571', 'rs1260326', 'rs1047891']	10	yes	8.22258e-08	6.5193e-07	0.24
systolic blood pressure	heart rate	['rs1867485', 'rs7128099', 'rs7235440', 'rs11116045', 'rs701428', 'rs2198776', 'rs569434', 'rs2315656', 'rs3934285', 'rs199307', 'rs131788', 'rs7094131', 'rs7527203', 'rs17394429', 'rs60945108', 'rs2005', 'rs17104363', 'rs13173682', 'rs6749331', 'rs2241941', 'rs10867921', 'rs17808461', 'rs1887867', 'rs7226408', 'rs7494064', 'rs2414208', 'rs9906595', 'rs13010639', 'rs11887277', 'rs17798991', 'rs95…	842	yes	0	0	25.66
systolic blood pressure	unipolar depression	['rs7107356', 'rs1004467', 'rs6774721', 'rs4129585', 'rs112028067', 'rs11191580', 'rs7212450', 'rs599550']	8	yes	5.86978e-16	7.15117e-15	0.17
systolic blood pressure	attention deficit hyperactivity disorder	['rs4129585', 'rs11191580']	2	yes	1.64216e-06	1.16794e-05	0.06
systolic blood pressure	neurotic disorder	['rs7107356', 'rs11039216', 'rs112028067', 'rs1004467', 'rs7103648', 'rs4129585', 'rs7952106']	7	yes	1.19541e-07	9.40152e-07	0.18
systolic blood pressure	parkinson's disease	['rs4784227']	1	no	0.00133583	0.00586212	0.03
systolic blood pressure	red blood cell distribution width	['rs5744680', 'rs11556924', 'rs62434129', 'rs4420638', 'rs1799945', 'rs11774829', 'rs2761436', 'rs603424', 'rs3184504', 'rs1126930', 'rs7726839', 'rs7412', 'rs198851', 'rs964184', 'rs7775698', 'rs2413450', 'rs1260326']	17	yes	0.00153938	0.0066312	0.42
systolic blood pressure	hematocrit	['rs4506565', 'rs12369179', 'rs12509595', 'rs478442', 'rs4273077', 'rs1260326', 'rs940274', 'rs7136716', 'rs13114738', 'rs7754840', 'rs5756504', 'rs5744680', 'rs222826', 'rs495828', 'rs3764261', 'rs2280401', 'rs1077834', 'rs7190256', 'rs799165', 'rs4420638', 'rs10401969', 'rs9939609', 'rs5756505', 'rs1799884', 'rs10495928', 'rs261332', 'rs3768751', 'rs671', 'rs6911965', 'rs17140821', 'rs765547', …	86	no	8.28543e-50	1.77386e-48	2.64
systolic blood pressure	mean corpuscular hemoglobin	['rs1229984', 'rs79105258', 'rs12638862', 'rs1799945', 'rs7903146', 'rs671', 'rs3184504', 'rs597808', 'rs7412', 'rs198851', 'rs7775698', 'rs2413450', 'rs10766533', 'rs1047891', 'rs12693982']	15	yes	5.44967e-06	3.68274e-05	0.35
systolic blood pressure	coronary heart disease	['rs4506565', 'rs7209400', 'rs12369179', 'rs478442', 'rs16948048', 'rs7137828', 'rs2681492', 'rs940274', 'rs10857147', 'rs13114738', 'rs17608766', 'rs7412', 'rs17037390', 'rs2286526', 'rs5744680', 'rs222826', 'rs495828', 'rs633185', 'rs7190256', 'rs799165', 'rs9349379', 'rs4420638', 'rs10401969', 'rs9939609', 'rs2972146', 'rs261332', 'rs671', 'rs17140821', 'rs765547', 'rs11066280', 'rs7081476', '…	80	no	2.32489e-19	3.06442e-18	2.17
systolic blood pressure	myocardial infarction	['rs35895680', 'rs9349379', 'rs11556924', 'rs3782886', 'rs1004467', 'rs2521501', 'rs653178', 'rs2681472']	8	no	0.00236555	0.00961987	0.26
systolic blood pressure	Abnormality of refraction	['rs1260326', 'rs1991401', 'rs13107325']	3	yes	0.000326232	0.00166981	0.09
systolic blood pressure	glucose tolerance test	['rs10830963', 'rs10423928', 'rs780094', 'rs28929474', 'rs1260326']	5	no	0.0151911	0.0457076	0.16
systolic blood pressure	atrial fibrillation	['rs2980853', 'rs4506565', 'rs629301', 'rs261332', 'rs880315', 'rs1458038', 'rs12369179', 'rs478442', 'rs964184', 'rs7115242', 'rs2866611', 'rs16867253', 'rs780094', 'rs940274', 'rs562338', 'rs6759518', 'rs4905014', 'rs247617', 'rs13114738', 'rs7394190', 'rs2074755', 'rs1333049', 'rs17140821', 'rs765547', 'rs7703051', 'rs7081476', 'rs5744680', 'rs222826', 'rs4704221', 'rs7632505', 'rs760762', 'rs…	49	no	1.73363e-16	2.13517e-15	1.48
systolic blood pressure	lean body mass	['rs1867485', 'rs7128099', 'rs11116045', 'rs7235440', 'rs701428', 'rs2198776', 'rs569434', 'rs2315656', 'rs3934285', 'rs199307', 'rs131788', 'rs7094131', 'rs7527203', 'rs17394429', 'rs60945108', 'rs2005', 'rs17104363', 'rs13173682', 'rs6749331', 'rs2241941', 'rs10867921', 'rs17808461', 'rs1887867', 'rs7226408', 'rs7494064', 'rs2414208', 'rs9906595', 'rs13010639', 'rs11887277', 'rs17798991', 'rs95…	843	yes	0	0	25.87
systolic blood pressure	coronary artery calcification	['rs10830963', 'rs1044822', 'rs9349379', 'rs174547', 'rs1799884', 'rs964184', 'rs2280401', 'rs1333049', 'rs11066280', 'rs1260326', 'rs12678919', 'rs1047891']	12	yes	1.48595e-18	1.92059e-17	0.23
systolic blood pressure	leukocyte count	['rs55714120', 'rs138682554', 'rs144317085', 'rs3184504', 'rs12075', 'rs758374', 'rs6795735', 'rs13139571', 'rs1260326', 'rs1047891']	10	yes	1.29335e-06	9.30701e-06	0.25
systolic blood pressure	neuropsychological test	['rs7963801', 'rs4396807', 'rs13107325']	3	yes	0.00604566	0.021241	0.09
systolic blood pressure	cardiovascular disease	['rs1229984', 'rs516246', 'rs10409243', 'rs2823139', 'rs1260326', 'rs2681492', 'rs2643826', 'rs1440371', 'rs9506725', 'rs17608766', 'rs7412', 'rs11191580', 'rs7125196', 'rs2569882', 'rs62434109', 'rs11688682', 'rs9549328', 'rs2760061', 'rs2493296', 'rs893929', 'rs6770911', 'rs72681869', 'rs4277405', 'rs76895963', 'rs72831343', 'rs12258967', 'rs1239948', 'rs13179413', 'rs9330353', 'rs167479', 'rs3…	78	no	8.59209e-42	1.67987e-40	2.39
systolic blood pressure	basophil count	['rs55714120', 'rs138682554', 'rs11556924', 'rs144317085', 'rs653178', 'rs3184504', 'rs12075', 'rs11065979', 'rs10409243', 'rs758374', 'rs6795735', 'rs13139571', 'rs1260326', 'rs1047891']	14	yes	2.22832e-07	1.71564e-06	0.32
systolic blood pressure	monocyte count	['rs55714120', 'rs138682554', 'rs144317085', 'rs653178', 'rs3184504', 'rs12075', 'rs758374', 'rs6795735', 'rs13139571', 'rs1260326', 'rs1047891']	11	yes	4.83785e-08	3.90979e-07	0.26
systolic blood pressure	neutrophil count	['rs55714120', 'rs138682554', 'rs144317085', 'rs3184504', 'rs12075', 'rs10409243', 'rs758374', 'rs6795735', 'rs13139571', 'rs1260326', 'rs1047891']	11	yes	7.65934e-07	5.61378e-06	0.27
systolic blood pressure	intelligence	['rs4396807', 'rs7963801', 'rs6774721', 'rs4129585', 'rs6731373', 'rs13107325']	6	yes	2.02043e-28	3.13756e-27	0.11
systolic blood pressure	Alopecia	['rs34294937', 'rs2071382', 'rs13107325']	3	yes	6.13513e-11	6.04189e-10	0.08
systolic blood pressure	androgenetic alopecia	['rs34294937', 'rs2071382', 'rs13107325']	3	yes	5.99882e-11	5.91163e-10	0.08
systolic blood pressure	BMI-adjusted waist circumference	['rs6905288', 'rs76895963', 'rs7970350', 'rs8126001', 'rs1290784', 'rs1126930', 'rs1126464', 'rs13107325']	8	yes	8.00674e-14	9.05411e-13	0.17
systolic blood pressure	hip circumference	['rs1867485', 'rs7128099', 'rs7235440', 'rs11116045', 'rs2198776', 'rs701428', 'rs569434', 'rs2315656', 'rs3934285', 'rs199307', 'rs131788', 'rs7094131', 'rs7527203', 'rs17394429', 'rs60945108', 'rs2005', 'rs17104363', 'rs13173682', 'rs6749331', 'rs2241941', 'rs10867921', 'rs17808461', 'rs1887867', 'rs7226408', 'rs7494064', 'rs2414208', 'rs9906595', 'rs13010639', 'rs11887277', 'rs17798991', 'rs95…	837	yes	0	0	25.99
systolic blood pressure	body weight	['rs1867485', 'rs7128099', 'rs7235440', 'rs11116045', 'rs701428', 'rs2198776', 'rs569434', 'rs2315656', 'rs3934285', 'rs199307', 'rs131788', 'rs7094131', 'rs7527203', 'rs17394429', 'rs60945108', 'rs2005', 'rs17104363', 'rs13173682', 'rs6749331', 'rs2241941', 'rs10867921', 'rs17808461', 'rs1887867', 'rs7226408', 'rs7494064', 'rs2414208', 'rs9906595', 'rs13010639', 'rs11887277', 'rs17798991', 'rs73…	865	yes	0	0	26.46
systolic blood pressure	BMI-adjusted hip circumference	['rs1173771']	1	no	0.0027467	0.0109838	0.03
systolic blood pressure	diabetes mellitus	['rs629301', 'rs4506565', 'rs2980853', 'rs261332', 'rs12369179', 'rs478442', 'rs964184', 'rs7115242', 'rs2866611', 'rs16867253', 'rs780094', 'rs940274', 'rs562338', 'rs6759518', 'rs4905014', 'rs247617', 'rs13114738', 'rs2074755', 'rs1333049', 'rs17140821', 'rs765547', 'rs10224002', 'rs1047891', 'rs5744680', 'rs222826', 'rs7081476', 'rs7703051', 'rs4704221', 'rs7632505', 'rs760762', 'rs8082812', '…	46	no	2.31442e-38	4.312e-37	1.5
systolic blood pressure	circadian rhythm	['rs9558942']	1	yes	1.93938e-07	1.50056e-06	0.03
systolic blood pressure	sickle cell anemia	['rs7045640', 'rs10520528', 'rs11053548', 'rs11568377', 'rs4869931', 'rs3105491', 'rs826221', 'rs7952106', 'rs1442407', 'rs1669539']	10	no	1.85756e-06	1.3173e-05	0.33
systolic blood pressure	head circumference	['rs1867485', 'rs7128099', 'rs7235440', 'rs11116045', 'rs2198776', 'rs701428', 'rs569434', 'rs2315656', 'rs3934285', 'rs199307', 'rs131788', 'rs7094131', 'rs7527203', 'rs17394429', 'rs60945108', 'rs2005', 'rs17104363', 'rs13173682', 'rs6749331', 'rs2241941', 'rs10867921', 'rs17808461', 'rs1887867', 'rs7226408', 'rs7494064', 'rs2414208', 'rs9906595', 'rs13010639', 'rs11887277', 'rs17798991', 'rs95…	836	yes	0	0	27.94
systolic blood pressure	gestational age	['rs1867485', 'rs7128099', 'rs7235440', 'rs11116045', 'rs2198776', 'rs701428', 'rs569434', 'rs2315656', 'rs3934285', 'rs199307', 'rs131788', 'rs7094131', 'rs7527203', 'rs17394429', 'rs60945108', 'rs2005', 'rs17104363', 'rs13173682', 'rs6749331', 'rs2241941', 'rs10867921', 'rs17808461', 'rs1887867', 'rs7226408', 'rs7494064', 'rs2414208', 'rs9906595', 'rs13010639', 'rs11887277', 'rs17798991', 'rs95…	836	yes	0	0	27.33
systolic blood pressure	arm span	['rs1867485', 'rs7128099', 'rs7235440', 'rs11116045', 'rs2198776', 'rs701428', 'rs569434', 'rs2315656', 'rs3934285', 'rs199307', 'rs131788', 'rs7094131', 'rs7527203', 'rs17394429', 'rs60945108', 'rs2005', 'rs17104363', 'rs13173682', 'rs6749331', 'rs2241941', 'rs10867921', 'rs17808461', 'rs1887867', 'rs7226408', 'rs7494064', 'rs2414208', 'rs9906595', 'rs13010639', 'rs11887277', 'rs17798991', 'rs95…	836	yes	0	0	27.94
systolic blood pressure	energy expenditure	['rs1867485', 'rs7128099', 'rs7235440', 'rs11116045', 'rs2198776', 'rs701428', 'rs569434', 'rs2315656', 'rs3934285', 'rs199307', 'rs131788', 'rs7094131', 'rs7527203', 'rs17394429', 'rs60945108', 'rs2005', 'rs17104363', 'rs13173682', 'rs6749331', 'rs2241941', 'rs10867921', 'rs17808461', 'rs1887867', 'rs7226408', 'rs7494064', 'rs2414208', 'rs9906595', 'rs13010639', 'rs11887277', 'rs17798991', 'rs95…	836	yes	0	0	27.94
systolic blood pressure	respiratory quotient	['rs1867485', 'rs7128099', 'rs7235440', 'rs11116045', 'rs2198776', 'rs701428', 'rs569434', 'rs2315656', 'rs3934285', 'rs199307', 'rs131788', 'rs7094131', 'rs7527203', 'rs17394429', 'rs60945108', 'rs2005', 'rs17104363', 'rs13173682', 'rs6749331', 'rs2241941', 'rs10867921', 'rs17808461', 'rs1887867', 'rs7226408', 'rs7494064', 'rs2414208', 'rs9906595', 'rs13010639', 'rs11887277', 'rs17798991', 'rs95…	836	yes	0	0	27.94
systolic blood pressure	waist height ratio	['rs1867485', 'rs7128099', 'rs7235440', 'rs11116045', 'rs2198776', 'rs701428', 'rs569434', 'rs2315656', 'rs3934285', 'rs199307', 'rs131788', 'rs7094131', 'rs7527203', 'rs17394429', 'rs60945108', 'rs2005', 'rs17104363', 'rs13173682', 'rs6749331', 'rs2241941', 'rs10867921', 'rs17808461', 'rs1887867', 'rs7226408', 'rs7494064', 'rs2414208', 'rs9906595', 'rs13010639', 'rs11887277', 'rs17798991', 'rs95…	836	yes	0	0	27.94
systolic blood pressure	fat body mass	['rs1867485', 'rs7128099', 'rs7235440', 'rs11116045', 'rs701428', 'rs2198776', 'rs569434', 'rs2315656', 'rs3934285', 'rs199307', 'rs131788', 'rs7094131', 'rs7527203', 'rs17394429', 'rs60945108', 'rs2005', 'rs17104363', 'rs13173682', 'rs6749331', 'rs2241941', 'rs10867921', 'rs17808461', 'rs1887867', 'rs7226408', 'rs7494064', 'rs2414208', 'rs9906595', 'rs13010639', 'rs11887277', 'rs17798991', 'rs95…	837	yes	0	0	26.78
systolic blood pressure	birth weight	['rs1867485', 'rs7128099', 'rs11116045', 'rs7235440', 'rs2198776', 'rs701428', 'rs569434', 'rs2315656', 'rs3934285', 'rs199307', 'rs131788', 'rs7094131', 'rs7527203', 'rs17394429', 'rs60945108', 'rs2005', 'rs17104363', 'rs13173682', 'rs6749331', 'rs2241941', 'rs10867921', 'rs17808461', 'rs1887867', 'rs7226408', 'rs7494064', 'rs2414208', 'rs9906595', 'rs13010639', 'rs11887277', 'rs17798991', 'rs95…	848	yes	0	0	24.87
systolic blood pressure	energy intake	['rs1867485', 'rs7128099', 'rs7235440', 'rs11116045', 'rs2198776', 'rs701428', 'rs569434', 'rs2315656', 'rs3934285', 'rs199307', 'rs131788', 'rs7094131', 'rs7527203', 'rs17394429', 'rs60945108', 'rs2005', 'rs17104363', 'rs13173682', 'rs6749331', 'rs2241941', 'rs10867921', 'rs17808461', 'rs1887867', 'rs7226408', 'rs7494064', 'rs2414208', 'rs9906595', 'rs13010639', 'rs11887277', 'rs17798991', 'rs95…	836	yes	0	0	27.85
systolic blood pressure	physical activity	['rs1867485', 'rs7128099', 'rs7235440', 'rs11116045', 'rs2198776', 'rs701428', 'rs569434', 'rs2315656', 'rs3934285', 'rs199307', 'rs131788', 'rs7094131', 'rs7527203', 'rs17394429', 'rs60945108', 'rs2005', 'rs17104363', 'rs13173682', 'rs6749331', 'rs2241941', 'rs10867921', 'rs17808461', 'rs1887867', 'rs7226408', 'rs7494064', 'rs2414208', 'rs9906595', 'rs13010639', 'rs11887277', 'rs17798991', 'rs95…	840	yes	0	0	27.15
systolic blood pressure	body fat distribution	['rs254893', 'rs7895372', 'rs10486715', 'rs6560749', 'rs2159324', 'rs755109', 'rs11066587', 'rs1039302', 'rs2222328', 'rs10508517', 'rs55872725', 'rs613391', 'rs3846663', 'rs2225614', 'rs10518224', 'rs6909430', 'rs17157663', 'rs7561273', 'rs10928195', 'rs7396835', 'rs7069923', 'rs10498712', 'rs10848704', 'rs6066084', 'rs2527866', 'rs4420638', 'rs1874326', 'rs655601', 'rs6462411']	29	no	9.07985e-14	1.02518e-12	0.93
systolic blood pressure	alcohol drinking	['rs2306363', 'rs67665719', 'rs2999159', 'rs1229984', 'rs111478946', 'rs7209400', 'rs2521501', 'rs648425', 'rs740746', 'rs12509595', 'rs2071410', 'rs7137828', 'rs1260326', 'rs7909591', 'rs2681492', 'rs80158983', 'rs2643826', 'rs3753581', 'rs13270194', 'rs3735814', 'rs2493141', 'rs7763558', 'rs4383974', 'rs10734252', 'rs1275984', 'rs2735413', 'rs495828', 'rs1275923', 'rs633185', 'rs12319419', 'rs7…	155	no	1.39348e-79	3.66358e-78	4.36
systolic blood pressure	heart failure	['rs629301', 'rs4506565', 'rs2980853', 'rs261332', 'rs12369179', 'rs478442', 'rs964184', 'rs7115242', 'rs2866611', 'rs16867253', 'rs780094', 'rs940274', 'rs562338', 'rs6759518', 'rs4905014', 'rs247617', 'rs13114738', 'rs2074755', 'rs1333049', 'rs17140821', 'rs765547', 'rs5744680', 'rs222826', 'rs7081476', 'rs7703051', 'rs4704221', 'rs7632505', 'rs760762', 'rs8082812', 'rs1728918', 'rs12420422', '…	44	no	3.00953e-20	4.05442e-19	1.38
systolic blood pressure	eosinophil count	['rs10774624', 'rs653178', 'rs3184504', 'rs10409243', 'rs964184', 'rs1260326', 'rs7918084']	7	no	1.51898e-09	1.36634e-08	0.17
systolic blood pressure	childhood onset asthma	['rs11065979', 'rs7918084', 'rs28406364']	3	no	0.000441971	0.002191	0.09
systolic blood pressure	esophageal carcinoma	['rs11066280', 'rs1229984', 'rs2074356', 'rs671']	4	no	0.0139663	0.042538	0.13
systolic blood pressure	drinking behavior	['rs11066280', 'rs671']	2	no	0.00311904	0.0121898	0.07
systolic blood pressure	autism spectrum disorder	['rs4129585', 'rs11191580']	2	yes	2.41941e-06	1.69359e-05	0.06
systolic blood pressure	hypertriglyceridemia	['rs780094', 'rs7396835', 'rs964184', 'rs765547', 'rs1260326']	5	no	0.00596022	0.0210114	0.17
systolic blood pressure	glomerular filtration rate	['rs11636251', 'rs1458038', 'rs12509595', 'rs13108218', 'rs2823139', 'rs1260326', 'rs780094', 'rs10254101', 'rs10857147', 'rs10224002', 'rs1047891', 'rs77924615', 'rs700750', 'rs7832708', 'rs3918226', 'rs17696736', 'rs79105258', 'rs72683923', 'rs16998073', 'rs2290263']	20	yes	0.00468762	0.017076	0.49
systolic blood pressure	mathematical ability	['rs4396807', 'rs7832708', 'rs7963801', 'rs17245822', 'rs1223397', 'rs258951', 'rs6731373', 'rs13107325']	8	yes	1.97299e-20	2.67275e-19	0.16
systolic blood pressure	malignant epithelial tumor of ovary	['rs10069690']	1	no	0.0165327	0.0488311	0.03
systolic blood pressure	cancer	['rs629301', 'rs4506565', 'rs2980853', 'rs261332', 'rs3184504', 'rs12369179', 'rs478442', 'rs964184', 'rs7115242', 'rs2866611', 'rs16867253', 'rs780094', 'rs940274', 'rs562338', 'rs6759518', 'rs4905014', 'rs247617', 'rs13114738', 'rs2074755', 'rs1333049', 'rs17140821', 'rs765547', 'rs5744680', 'rs222826', 'rs7081476', 'rs7703051', 'rs4704221', 'rs7632505', 'rs760762', 'rs8082812', 'rs1728918', 'r…	46	no	1.83367e-44	3.6885e-43	1.52
systolic blood pressure	BMI-adjusted waist-hip ratio	['rs6905288', 'rs1250259', 'rs3741378', 'rs4420638', 'rs4823006', 'rs2300481', 'rs8126001', 'rs13270194', 'rs10401969', 'rs12369179', 'rs12454712', 'rs7903146', 'rs757081', 'rs9844972', 'rs2067087', 'rs13107325']	16	yes	1.46143e-10	1.39877e-09	0.34
systolic blood pressure	sleep duration	['rs6905288', 'rs3846663', 'rs112875651', 'rs13234407', 'rs964184', 'rs1260326', 'rs13107325']	7	yes	8.76279e-05	0.00050224	0.19
systolic blood pressure	a disintegrin and metalloproteinase with thrombospondin motifs 13	['rs629301', 'rs1250259', 'rs516246', 'rs701428', 'rs4420638', 'rs3919627', 'rs3184504', 'rs12075', 'rs11065979', 'rs28929474', 'rs964184', 'rs409558', 'rs7412', 'rs11636952']	14	yes	6.91676e-30	1.09502e-28	0.22
systolic blood pressure	family history of Alzheimerâ€™s disease	['rs7412']	1	yes	0.00138176	0.00604735	0.03
systolic blood pressure	risk-taking behaviour	['rs6731373', 'rs185819', 'rs1229984', 'rs13286845', 'rs13107325']	5	yes	9.24659e-05	0.000526466	0.14
systolic blood pressure	urinary sodium to creatinine ratio	['rs1260326', 'rs1047891']	2	no	0.00106279	0.00476239	0.07
diastolic blood pressure	mean arterial pressure	['rs2306363', 'rs34327', 'rs2999159', 'rs7209400', 'rs111478946', 'rs4475251', 'rs8098380', 'rs17428471', 'rs1330225', 'rs2521501', 'rs1458038', 'rs740746', 'rs12579720', 'rs17249754', 'rs2305013', 'rs751985', 'rs12509595', 'rs10948071', 'rs4841895', 'rs4494250', 'rs7137828', 'rs78399431', 'rs1502284', 'rs2782980', 'rs6590811', 'rs6749447', 'rs149764880', 'rs17669622', 'rs2681492', 'rs891511', 'r…	295	no	0	0	12.52
diastolic blood pressure	blood pressure	['rs17428471', 'rs1330225', 'rs2521501', 'rs1458038', 'rs17249754', 'rs937741', 'rs4841895', 'rs2782980', 'rs6749447', 'rs10930597', 'rs1033284', 'rs7088591', 'rs2121070', 'rs4573996', 'rs11191548', 'rs419076', 'rs17608766', 'rs16849225', 'rs2266788', 'rs7234531', 'rs12940887', 'rs7233332', 'rs7286472', 'rs603788', 'rs4370013', 'rs319690', 'rs633185', 'rs7211756', 'rs747685', 'rs935334', 'rs12149…	142	no	3.37244e-190	1.32758e-188	6.21
diastolic blood pressure	breast carcinoma	['rs78378222', 'rs3184504', 'rs11065979', 'rs217727', 'rs4245739']	5	no	1.44193e-06	1.03123e-05	0.15
diastolic blood pressure	obesity	['rs1867485', 'rs7128099', 'rs11116045', 'rs7235440', 'rs2198776', 'rs701428', 'rs569434', 'rs2315656', 'rs3934285', 'rs199307', 'rs131788', 'rs7094131', 'rs7527203', 'rs17394429', 'rs60945108', 'rs2005', 'rs17104363', 'rs13173682', 'rs6749331', 'rs2241941', 'rs10867921', 'rs17808461', 'rs1887867', 'rs7226408', 'rs7494064', 'rs2414208', 'rs9906595', 'rs13010639', 'rs11887277', 'rs17798991', 'rs95…	840	yes	0	0	34.19
diastolic blood pressure	stroke	['rs629301', 'rs4506565', 'rs2980853', 'rs261332', 'rs880315', 'rs3184504', 'rs12369179', 'rs478442', 'rs964184', 'rs7115242', 'rs2866611', 'rs16867253', 'rs780094', 'rs940274', 'rs562338', 'rs6759518', 'rs4905014', 'rs247617', 'rs13114738', 'rs2074755', 'rs1333049', 'rs17140821', 'rs765547', 'rs35436', 'rs5744680', 'rs222826', 'rs7081476', 'rs7703051', 'rs11513729', 'rs11556924', 'rs4704221', 'r…	51	no	1.8557e-39	3.54301e-38	2.15
diastolic blood pressure	chronic obstructive pulmonary disease	['rs633185', 'rs8040868']	2	yes	2.31803e-08	1.92324e-07	0.06
diastolic blood pressure	bone density	['rs1867485', 'rs7128099', 'rs11116045', 'rs7235440', 'rs2198776', 'rs701428', 'rs569434', 'rs2315656', 'rs3934285', 'rs199307', 'rs131788', 'rs7094131', 'rs7527203', 'rs17394429', 'rs60945108', 'rs2005', 'rs17104363', 'rs13173682', 'rs6749331', 'rs2241941', 'rs10867921', 'rs17808461', 'rs1887867', 'rs7226408', 'rs7494064', 'rs2414208', 'rs9906595', 'rs13010639', 'rs11887277', 'rs17798991', 'rs95…	843	yes	0	0	31.03
diastolic blood pressure	hair color	['rs34517439']	1	no	6.43453e-07	4.78068e-06	0.03
diastolic blood pressure	HOMA-IR	['rs1867485', 'rs7128099', 'rs7235440', 'rs11116045', 'rs2198776', 'rs701428', 'rs569434', 'rs2315656', 'rs3934285', 'rs199307', 'rs131788', 'rs7094131', 'rs7527203', 'rs17394429', 'rs60945108', 'rs2005', 'rs17104363', 'rs13173682', 'rs6749331', 'rs2241941', 'rs10867921', 'rs17808461', 'rs1887867', 'rs7226408', 'rs7494064', 'rs2414208', 'rs9906595', 'rs13010639', 'rs11887277', 'rs17798991', 'rs95…	837	yes	0	0	36.99
diastolic blood pressure	HOMA-B	['rs560887', 'rs4506565', 'rs10830963', 'rs1260326']	4	no	0.00948774	0.0309509	0.18
diastolic blood pressure	bipolar disorder	['rs11191580']	1	yes	2.49086e-10	2.3533e-09	0.03
diastolic blood pressure	age at menarche	['rs11556924', 'rs900145', 'rs7138803', 'rs9939609', 'rs11642015']	5	yes	0.0094765	0.0309211	0.18
diastolic blood pressure	inflammatory response	['rs673548', 'rs780094', 'rs174547', 'rs560887', 'rs603424', 'rs1260326']	6	no	0.00112906	0.00503011	0.26
diastolic blood pressure	Alzheimer's disease	['rs157582', 'rs483082', 'rs4420638', 'rs4968782', 'rs4803750']	5	yes	7.56175e-06	5.02424e-05	0.16
diastolic blood pressure	waist circumference	['rs1867485', 'rs7128099', 'rs7235440', 'rs11116045', 'rs701428', 'rs2198776', 'rs569434', 'rs2315656', 'rs3934285', 'rs199307', 'rs131788', 'rs7094131', 'rs7527203', 'rs17394429', 'rs60945108', 'rs2005', 'rs17104363', 'rs13173682', 'rs6749331', 'rs2241941', 'rs10867921', 'rs17808461', 'rs1887867', 'rs7226408', 'rs7494064', 'rs2414208', 'rs9906595', 'rs13010639', 'rs11887277', 'rs17798991', 'rs73…	871	yes	0	0	34.6
diastolic blood pressure	HIV-1 infection	['rs3764261']	1	no	0.00405735	0.0151622	0.04
diastolic blood pressure	vital capacity	['rs13107325']	1	yes	3.29092e-08	2.6923e-07	0.03
diastolic blood pressure	FEV/FEC ratio	['rs10995311', 'rs62107261', 'rs2392929', 'rs8040868']	4	yes	9.60946e-26	1.41713e-24	0.08
diastolic blood pressure	hypertension	['rs10096908', 'rs8098380', 'rs11953630', 'rs190531342', 'rs2521501', 'rs1458038', 'rs17249754', 'rs12579720', 'rs186208701', 'rs2305013', 'rs10948071', 'rs6590811', 'rs2681492', 'rs891511', 'rs2643826', 'rs10857147', 'rs11191548', 'rs9810888', 'rs1731243', 'rs4722675', 'rs4684242', 'rs16849225', 'rs11191580', 'rs4757391', 'rs35021474', 'rs62524579', 'rs633185', 'rs1401982', 'rs10184428', 'rs1129…	143	no	4.52399e-135	1.58491e-133	5.85
diastolic blood pressure	waist-hip ratio	['rs1867485', 'rs7128099', 'rs11116045', 'rs7235440', 'rs701428', 'rs2198776', 'rs569434', 'rs2315656', 'rs2138161', 'rs3934285', 'rs199307', 'rs131788', 'rs6535703', 'rs7094131', 'rs7527203', 'rs17394429', 'rs60945108', 'rs2005', 'rs17104363', 'rs13173682', 'rs6749331', 'rs1535', 'rs2241941', 'rs10867921', 'rs17808461', 'rs1887867', 'rs7226408', 'rs7494064', 'rs2292354', 'rs2414208', 'rs9906595'…	991	yes	0	0	28.57
diastolic blood pressure	lymphocyte count	['rs78378222', 'rs1800961', 'rs3184504', 'rs12075', 'rs1800562', 'rs6795735', 'rs2629665', 'rs998584', 'rs13139571', 'rs72836561', 'rs1260326', 'rs139974673']	12	yes	0.000592428	0.00285473	0.35
diastolic blood pressure	heart rate	['rs1867485', 'rs7128099', 'rs7235440', 'rs11116045', 'rs701428', 'rs2198776', 'rs569434', 'rs2315656', 'rs3934285', 'rs199307', 'rs131788', 'rs7094131', 'rs7527203', 'rs17394429', 'rs60945108', 'rs2005', 'rs17104363', 'rs13173682', 'rs6749331', 'rs2241941', 'rs10867921', 'rs17808461', 'rs1887867', 'rs7226408', 'rs7494064', 'rs2414208', 'rs9906595', 'rs13010639', 'rs11887277', 'rs17798991', 'rs95…	845	yes	0	0	33.37
diastolic blood pressure	metabolic syndrome	['rs2306363', 'rs7124681', 'rs2113334', 'rs76376137', 'rs2281721', 'rs295', 'rs2138161', 'rs748326686', 'rs1260326', 'rs174546', 'rs6535703', 'rs11871285', 'rs1535', 'rs2266788', 'rs9987289', 'rs2292354', 'rs13226650', 'rs12599637', 'rs4846922', 'rs2217332', 'rs3764261', 'rs72836561', 'rs3949781', 'rs11655056', 'rs4921913', 'rs577721086', 'rs11751347', 'rs673548', 'rs2075291', 'rs35661464', 'rs71…	140	no	8.54802e-164	3.17709e-162	6
diastolic blood pressure	unipolar depression	['rs7107356', 'rs926552', 'rs1004467', 'rs11191580']	4	yes	4.52935e-14	5.20218e-13	0.1
diastolic blood pressure	attention deficit hyperactivity disorder	['rs11191580']	1	yes	1.81587e-05	0.000114569	0.04
diastolic blood pressure	neurotic disorder	['rs7107356', 'rs1004467', 'rs7103648']	3	yes	8.58636e-08	6.80404e-07	0.09
diastolic blood pressure	hematocrit	['rs4506565', 'rs12369179', 'rs12509595', 'rs478442', 'rs4273077', 'rs1260326', 'rs940274', 'rs7136716', 'rs13114738', 'rs7754840', 'rs5756504', 'rs5744680', 'rs222826', 'rs495828', 'rs3764261', 'rs2280401', 'rs1077834', 'rs7190256', 'rs799165', 'rs4420638', 'rs10401969', 'rs9939609', 'rs5756505', 'rs1799884', 'rs10495928', 'rs261332', 'rs3768751', 'rs671', 'rs6911965', 'rs17140821', 'rs765547', …	91	no	2.94267e-65	7.08758e-64	3.64
diastolic blood pressure	coronary heart disease	['rs2980853', 'rs4506565', 'rs629301', 'rs1250259', 'rs261332', 'rs7209400', 'rs11024074', 'rs3184504', 'rs12369179', 'rs478442', 'rs964184', 'rs7115242', 'rs7137828', 'rs16948048', 'rs2866611', 'rs2681492', 'rs16867253', 'rs780094', 'rs940274', 'rs604723', 'rs6759518', 'rs562338', 'rs867186', 'rs10857147', 'rs671', 'rs4905014', 'rs7692387', 'rs247617', 'rs13114738', 'rs17608766', 'rs2074755', 'r…	74	no	7.60574e-23	1.07198e-21	2.51
diastolic blood pressure	myocardial infarction	['rs9349379', 'rs11556924', 'rs3782886', 'rs1004467', 'rs2521501', 'rs1544935', 'rs653178', 'rs2681472']	8	no	0.000397562	0.00198768	0.35
diastolic blood pressure	Abnormality of refraction	['rs1260326', 'rs13107325']	2	yes	0.00139233	0.00608271	0.07
diastolic blood pressure	atrial fibrillation	['rs2980853', 'rs4506565', 'rs629301', 'rs261332', 'rs880315', 'rs1458038', 'rs12369179', 'rs478442', 'rs964184', 'rs7115242', 'rs2866611', 'rs16867253', 'rs780094', 'rs940274', 'rs562338', 'rs6759518', 'rs4905014', 'rs247617', 'rs13114738', 'rs2074755', 'rs1333049', 'rs17140821', 'rs765547', 'rs7703051', 'rs7081476', 'rs5744680', 'rs222826', 'rs4704221', 'rs7632505', 'rs760762', 'rs8082812', 'rs…	47	no	8.40875e-20	1.1225e-18	1.83
diastolic blood pressure	adolescent idiopathic scoliosis	['rs687621']	1	yes	1.36919e-13	1.53291e-12	0.03
diastolic blood pressure	scoliosis	['rs687621']	1	yes	1.35706e-13	1.52049e-12	0.03
diastolic blood pressure	lean body mass	['rs1867485', 'rs7128099', 'rs11116045', 'rs7235440', 'rs701428', 'rs2198776', 'rs569434', 'rs2315656', 'rs3934285', 'rs199307', 'rs131788', 'rs7094131', 'rs7527203', 'rs17394429', 'rs60945108', 'rs2005', 'rs17104363', 'rs13173682', 'rs6749331', 'rs2241941', 'rs10867921', 'rs17808461', 'rs1887867', 'rs7226408', 'rs7494064', 'rs2414208', 'rs9906595', 'rs13010639', 'rs11887277', 'rs17798991', 'rs95…	840	yes	0	0	33.41
diastolic blood pressure	coronary artery calcification	['rs1532085', 'rs10830963', 'rs9349379', 'rs673548', 'rs174547', 'rs12678919', 'rs173539', 'rs560887', 'rs10830962', 'rs1799884', 'rs964184', 'rs2280401', 'rs1333049', 'rs11066280', 'rs1260326', 'rs102275']	16	yes	9.45745e-10	8.59683e-09	0.36
diastolic blood pressure	leukocyte count	['rs78378222', 'rs1800961', 'rs3184504', 'rs12075', 'rs1800562', 'rs6795735', 'rs2629665', 'rs72836561', 'rs998584', 'rs13139571', 'rs1260326', 'rs139974673']	12	yes	0.0026864	0.0107809	0.36
diastolic blood pressure	neuropsychological test	['rs13107325']	1	yes	0.0028349	0.0112646	0.04
diastolic blood pressure	cardiovascular disease	['rs6271', 'rs516246', 'rs880315', 'rs4277405', 'rs3184504', 'rs964184', 'rs10059884', 'rs6021247', 'rs1887320', 'rs6686889', 'rs1260326', 'rs2681492', 'rs76452347', 'rs604723', 'rs2643826', 'rs612652', 'rs117539635', 'rs12258967', 'rs17608766', 'rs11191580', 'rs167479', 'rs3735533', 'rs3790604', 'rs12978472', 'rs67330701', 'rs11556924', 'rs13125101', 'rs72656645', 'rs7125196', 'rs3918226', 'rs73…	46	no	2.97077e-20	4.00589e-19	1.81
diastolic blood pressure	basophil count	['rs11556924', 'rs78378222', 'rs1800961', 'rs653178', 'rs3184504', 'rs12075', 'rs11065979', 'rs6795735', 'rs2629665', 'rs998584', 'rs13139571', 'rs72836561', 'rs1260326', 'rs139974673']	14	yes	0.000331956	0.00169556	0.39
diastolic blood pressure	monocyte count	['rs78378222', 'rs1800961', 'rs653178', 'rs3184504', 'rs12075', 'rs6795735', 'rs2629665', 'rs998584', 'rs13139571', 'rs72836561', 'rs1260326', 'rs687621', 'rs139974673']	13	yes	0.0004294	0.00213229	0.37
diastolic blood pressure	neutrophil count	['rs78378222', 'rs1800961', 'rs3184504', 'rs12075', 'rs6795735', 'rs2629665', 'rs72836561', 'rs998584', 'rs13139571', 'rs1260326', 'rs139974673']	11	yes	0.000453901	0.00224558	0.33
diastolic blood pressure	intelligence	['rs3132510', 'rs7188873', 'rs6429422', 'rs3814883', 'rs13107325']	5	yes	3.95393e-21	5.42656e-20	0.1
diastolic blood pressure	Alopecia	['rs1271309', 'rs13107325']	2	yes	1.17527e-08	9.93686e-08	0.06
diastolic blood pressure	androgenetic alopecia	['rs1271309', 'rs13107325']	2	yes	1.13589e-08	9.63175e-08	0.06
diastolic blood pressure	gestational diabetes	['rs10830962', 'rs7754840']	2	yes	0.00578685	0.0204612	0.09
diastolic blood pressure	BMI-adjusted waist circumference	['rs67330701', 'rs2925979', 'rs1534696', 'rs2171690', 'rs2071449', 'rs1290784', 'rs11754773', 'rs4601790', 'rs7188873', 'rs998584', 'rs1126464', 'rs10059884', 'rs13107325']	13	yes	2.26105e-06	1.58501e-05	0.34
diastolic blood pressure	hip circumference	['rs1867485', 'rs7128099', 'rs7235440', 'rs11116045', 'rs2198776', 'rs701428', 'rs569434', 'rs2315656', 'rs3934285', 'rs199307', 'rs131788', 'rs7094131', 'rs7527203', 'rs17394429', 'rs60945108', 'rs2005', 'rs17104363', 'rs13173682', 'rs6749331', 'rs2241941', 'rs10867921', 'rs17808461', 'rs1887867', 'rs7226408', 'rs7494064', 'rs2414208', 'rs9906595', 'rs13010639', 'rs11887277', 'rs17798991', 'rs95…	839	yes	0	0	33.95
diastolic blood pressure	body weight	['rs1867485', 'rs7128099', 'rs7235440', 'rs11116045', 'rs701428', 'rs2198776', 'rs569434', 'rs2315656', 'rs3934285', 'rs199307', 'rs131788', 'rs7094131', 'rs7527203', 'rs17394429', 'rs60945108', 'rs2005', 'rs17104363', 'rs13173682', 'rs6749331', 'rs2241941', 'rs10867921', 'rs17808461', 'rs1887867', 'rs7226408', 'rs7494064', 'rs2414208', 'rs9906595', 'rs13010639', 'rs11887277', 'rs17798991', 'rs73…	868	yes	0	0	34.46
diastolic blood pressure	diabetes mellitus	['rs629301', 'rs4506565', 'rs2980853', 'rs261332', 'rs12369179', 'rs478442', 'rs964184', 'rs7115242', 'rs2866611', 'rs16867253', 'rs780094', 'rs940274', 'rs562338', 'rs6759518', 'rs4905014', 'rs247617', 'rs13114738', 'rs2074755', 'rs1333049', 'rs17140821', 'rs765547', 'rs10224002', 'rs5744680', 'rs222826', 'rs7081476', 'rs7703051', 'rs4704221', 'rs7632505', 'rs760762', 'rs8082812', 'rs13333226', …	46	no	9.28897e-44	1.8482e-42	1.99
diastolic blood pressure	circadian rhythm	['rs9558942']	1	yes	1.78983e-05	0.000113024	0.04
diastolic blood pressure	head circumference	['rs1867485', 'rs7128099', 'rs7235440', 'rs11116045', 'rs2198776', 'rs701428', 'rs569434', 'rs2315656', 'rs3934285', 'rs199307', 'rs131788', 'rs7094131', 'rs7527203', 'rs17394429', 'rs60945108', 'rs2005', 'rs17104363', 'rs13173682', 'rs6749331', 'rs2241941', 'rs10867921', 'rs17808461', 'rs1887867', 'rs7226408', 'rs7494064', 'rs2414208', 'rs9906595', 'rs13010639', 'rs11887277', 'rs17798991', 'rs95…	836	yes	0	0	37.24
diastolic blood pressure	gestational age	['rs1867485', 'rs7128099', 'rs7235440', 'rs11116045', 'rs2198776', 'rs701428', 'rs569434', 'rs2315656', 'rs3934285', 'rs199307', 'rs131788', 'rs7094131', 'rs7527203', 'rs17394429', 'rs60945108', 'rs2005', 'rs17104363', 'rs13173682', 'rs6749331', 'rs2241941', 'rs10867921', 'rs17808461', 'rs1887867', 'rs7226408', 'rs7494064', 'rs2414208', 'rs9906595', 'rs13010639', 'rs11887277', 'rs17798991', 'rs95…	836	yes	0	0	36.16
diastolic blood pressure	arm span	['rs1867485', 'rs7128099', 'rs7235440', 'rs11116045', 'rs2198776', 'rs701428', 'rs569434', 'rs2315656', 'rs3934285', 'rs199307', 'rs131788', 'rs7094131', 'rs7527203', 'rs17394429', 'rs60945108', 'rs2005', 'rs17104363', 'rs13173682', 'rs6749331', 'rs2241941', 'rs10867921', 'rs17808461', 'rs1887867', 'rs7226408', 'rs7494064', 'rs2414208', 'rs9906595', 'rs13010639', 'rs11887277', 'rs17798991', 'rs95…	836	yes	0	0	37.24
diastolic blood pressure	energy expenditure	['rs1867485', 'rs7128099', 'rs7235440', 'rs11116045', 'rs2198776', 'rs701428', 'rs569434', 'rs2315656', 'rs3934285', 'rs199307', 'rs131788', 'rs7094131', 'rs7527203', 'rs17394429', 'rs60945108', 'rs2005', 'rs17104363', 'rs13173682', 'rs6749331', 'rs2241941', 'rs10867921', 'rs17808461', 'rs1887867', 'rs7226408', 'rs7494064', 'rs2414208', 'rs9906595', 'rs13010639', 'rs11887277', 'rs17798991', 'rs95…	836	yes	0	0	37.24
diastolic blood pressure	respiratory quotient	['rs1867485', 'rs7128099', 'rs7235440', 'rs11116045', 'rs2198776', 'rs701428', 'rs569434', 'rs2315656', 'rs3934285', 'rs199307', 'rs131788', 'rs7094131', 'rs7527203', 'rs17394429', 'rs60945108', 'rs2005', 'rs17104363', 'rs13173682', 'rs6749331', 'rs2241941', 'rs10867921', 'rs17808461', 'rs1887867', 'rs7226408', 'rs7494064', 'rs2414208', 'rs9906595', 'rs13010639', 'rs11887277', 'rs17798991', 'rs95…	836	yes	0	0	37.24
diastolic blood pressure	waist height ratio	['rs1867485', 'rs7128099', 'rs7235440', 'rs11116045', 'rs2198776', 'rs701428', 'rs569434', 'rs2315656', 'rs3934285', 'rs199307', 'rs131788', 'rs7094131', 'rs7527203', 'rs17394429', 'rs60945108', 'rs2005', 'rs17104363', 'rs13173682', 'rs6749331', 'rs2241941', 'rs10867921', 'rs17808461', 'rs1887867', 'rs7226408', 'rs7494064', 'rs2414208', 'rs9906595', 'rs13010639', 'rs11887277', 'rs17798991', 'rs95…	836	yes	0	0	37.24
diastolic blood pressure	fat body mass	['rs1867485', 'rs7128099', 'rs7235440', 'rs11116045', 'rs701428', 'rs2198776', 'rs569434', 'rs2315656', 'rs3934285', 'rs199307', 'rs131788', 'rs7094131', 'rs7527203', 'rs17394429', 'rs60945108', 'rs2005', 'rs17104363', 'rs13173682', 'rs6749331', 'rs2241941', 'rs10867921', 'rs17808461', 'rs1887867', 'rs7226408', 'rs7494064', 'rs2414208', 'rs9906595', 'rs13010639', 'rs11887277', 'rs17798991', 'rs95…	837	yes	0	0	35.2
diastolic blood pressure	birth weight	['rs1867485', 'rs7128099', 'rs11116045', 'rs7235440', 'rs2198776', 'rs701428', 'rs569434', 'rs2315656', 'rs3934285', 'rs199307', 'rs131788', 'rs7094131', 'rs7527203', 'rs17394429', 'rs60945108', 'rs2005', 'rs17104363', 'rs13173682', 'rs6749331', 'rs2241941', 'rs10867921', 'rs17808461', 'rs1887867', 'rs7226408', 'rs7494064', 'rs2414208', 'rs9906595', 'rs13010639', 'rs11887277', 'rs17798991', 'rs95…	846	yes	0	0	31.74
diastolic blood pressure	energy intake	['rs1867485', 'rs7128099', 'rs7235440', 'rs11116045', 'rs2198776', 'rs701428', 'rs569434', 'rs2315656', 'rs3934285', 'rs199307', 'rs131788', 'rs7094131', 'rs7527203', 'rs17394429', 'rs60945108', 'rs2005', 'rs17104363', 'rs13173682', 'rs6749331', 'rs2241941', 'rs10867921', 'rs17808461', 'rs1887867', 'rs7226408', 'rs7494064', 'rs2414208', 'rs9906595', 'rs13010639', 'rs11887277', 'rs17798991', 'rs95…	836	yes	0	0	37.07
diastolic blood pressure	physical activity	['rs1867485', 'rs7128099', 'rs7235440', 'rs11116045', 'rs2198776', 'rs701428', 'rs569434', 'rs2315656', 'rs3934285', 'rs199307', 'rs131788', 'rs7094131', 'rs7527203', 'rs17394429', 'rs60945108', 'rs2005', 'rs17104363', 'rs13173682', 'rs6749331', 'rs2241941', 'rs10867921', 'rs17808461', 'rs1887867', 'rs7226408', 'rs7494064', 'rs2414208', 'rs9906595', 'rs13010639', 'rs11887277', 'rs17798991', 'rs95…	843	yes	0	0	35.96
diastolic blood pressure	body fat distribution	['rs254893', 'rs7895372', 'rs10486715', 'rs6560749', 'rs2159324', 'rs755109', 'rs11066587', 'rs1039302', 'rs2222328', 'rs10508517', 'rs613391', 'rs3846663', 'rs56282717', 'rs2225614', 'rs10518224', 'rs6909430', 'rs17157663', 'rs7561273', 'rs10928195', 'rs7396835', 'rs7069923', 'rs10498712', 'rs10848704', 'rs6066084', 'rs2527866', 'rs4420638', 'rs62107261', 'rs1874326', 'rs655601', 'rs6462411']	30	no	8.30883e-18	1.05988e-16	1.26
diastolic blood pressure	alcohol drinking	['rs2306363', 'rs2999159', 'rs111478946', 'rs7209400', 'rs4475251', 'rs9318552', 'rs2521501', 'rs740746', 'rs12509595', 'rs7137828', 'rs149764880', 'rs17669622', 'rs72641011', 'rs4846044', 'rs1260326', 'rs2681492', 'rs2643826', 'rs3753581', 'rs11781008', 'rs2062331', 'rs2493141', 'rs1731243', 'rs4418728', 'rs13249843', 'rs988397', 'rs1275984', 'rs16853958', 'rs12194642', 'rs7118275', 'rs495828', …	146	no	1.55107e-87	4.31004e-86	5.18
diastolic blood pressure	heart failure	['rs629301', 'rs4506565', 'rs2980853', 'rs261332', 'rs12369179', 'rs478442', 'rs964184', 'rs7115242', 'rs2866611', 'rs16867253', 'rs780094', 'rs940274', 'rs562338', 'rs6759518', 'rs4905014', 'rs247617', 'rs13114738', 'rs2074755', 'rs1333049', 'rs17140821', 'rs765547', 'rs5744680', 'rs222826', 'rs7081476', 'rs7703051', 'rs4704221', 'rs7632505', 'rs56094641', 'rs760762', 'rs17617337', 'rs8082812', …	46	no	7.2711e-27	1.0854e-25	1.88
diastolic blood pressure	eosinophil count	['rs1800961', 'rs653178', 'rs3184504', 'rs964184', 'rs72836561', 'rs1260326']	6	no	6.82074e-07	5.03696e-06	0.18
diastolic blood pressure	childhood onset asthma	['rs11065979', 'rs28406364']	2	no	0.00193989	0.00812345	0.07
diastolic blood pressure	esophageal carcinoma	['rs11066280', 'rs2074356', 'rs671', 'rs4072037']	4	no	0.0053554	0.0192264	0.18
diastolic blood pressure	drinking behavior	['rs11066280', 'rs671']	2	no	0.00179443	0.00757279	0.09
diastolic blood pressure	smoking initiation	['rs926552', 'rs7188873']	2	yes	1.04905e-05	6.845e-05	0.07
diastolic blood pressure	smoking cessation	['rs7563362']	1	yes	0.00287359	0.0113978	0.04
diastolic blood pressure	autism spectrum disorder	['rs11191580']	1	yes	1.76195e-05	0.000111456	0.04
diastolic blood pressure	hypertriglyceridemia	['rs780094', 'rs7396835', 'rs964184', 'rs765547', 'rs1260326', 'rs662799']	6	no	0.000230576	0.00121897	0.26
diastolic blood pressure	mathematical ability	['rs10954772', 'rs1223397', 'rs9378248', 'rs13107325']	4	yes	9.34365e-18	1.18775e-16	0.09
diastolic blood pressure	cancer	['rs629301', 'rs4506565', 'rs2980853', 'rs261332', 'rs3184504', 'rs12369179', 'rs478442', 'rs964184', 'rs7115242', 'rs2866611', 'rs16867253', 'rs780094', 'rs940274', 'rs562338', 'rs6759518', 'rs78378222', 'rs4905014', 'rs247617', 'rs13114738', 'rs2074755', 'rs1333049', 'rs17140821', 'rs765547', 'rs5744680', 'rs222826', 'rs7081476', 'rs7703051', 'rs4704221', 'rs7632505', 'rs760762', 'rs8082812', '…	47	no	1.34576e-51	2.94139e-50	2.06
diastolic blood pressure	BMI-adjusted waist-hip ratio	['rs668459', 'rs67330701', 'rs1250259', 'rs2925979', 'rs1534696', 'rs3741378', 'rs4420638', 'rs4823006', 'rs7903146', 'rs116843064', 'rs10401969', 'rs12369179', 'rs998584', 'rs2067087', 'rs2071449', 'rs13107325', 'rs577721086']	17	yes	7.58615e-06	5.03817e-05	0.42
diastolic blood pressure	a disintegrin and metalloproteinase with thrombospondin motifs 13	['rs629301', 'rs1250259', 'rs483082', 'rs11751347', 'rs516246', 'rs701428', 'rs4420638', 'rs867186', 'rs3919627', 'rs3184504', 'rs12075', 'rs11065979', 'rs964184', 'rs507666', 'rs687621']	15	yes	3.60319e-19	4.71118e-18	0.27
diastolic blood pressure	insomnia	['rs11075253', 'rs62158170']	2	yes	0.0107406	0.0345247	0.08
diastolic blood pressure	triple-negative breast cancer	['rs78378222', 'rs4245739']	2	no	0.0154231	0.0462725	0.09
diastolic blood pressure	risk-taking behaviour	['rs34161718', 'rs13107325']	2	yes	6.46511e-05	0.000379611	0.07
diastolic blood pressure	household income	['rs36022378']	1	yes	0.00139428	0.00608944	0.04
breast carcinoma	survival time	['rs2314686', 'rs1728400', 'rs9934948', 'rs421379', 'rs7701292', 'rs7149859', 'rs148760487', 'rs3784099', 'rs2059614', 'rs12358475', 'rs8113308']	11	yes	2.07225e-12	2.19264e-11	1.02
breast carcinoma	estrogen-receptor negative breast cancer	['rs11903787', 'rs421379', 'rs11075995', 'rs7149859', 'rs17489300', 'rs147527678', 'rs186507655', 'rs17529111', 'rs616488', 'rs1862626', 'rs11076805', 'rs2059614', 'rs1432679', 'rs6569648', 'rs148883465', 'rs2974935', 'rs3760982', 'rs10995190', 'rs12349081', 'rs4245739', 'rs73110464', 'rs4980383', 'rs9934948', 'rs56404467', 'rs17817449', 'rs56069439', 'rs75316749', 'rs12870942', 'rs117618124', 'r…	104	yes	2.51276e-176	9.60753e-175	9.69
breast carcinoma	estrogen-receptor positive breast cancer	['rs2314686', 'rs1728400', 'rs9934948', 'rs62235635', 'rs421379', 'rs7701292', 'rs7149859', 'rs148760487', 'rs4784227', 'rs3784099', 'rs2059614', 'rs12358475', 'rs8113308', 'rs2981579']	14	yes	2.63716e-11	2.66335e-10	1.23
breast carcinoma	obesity	['rs17817449']	1	no	0.000115091	0.000645742	0.05
breast carcinoma	lung adenocarcinoma	['rs2300206', 'rs17879961', 'rs11571818', 'rs3184504', 'rs141752671', 'rs147527678', 'rs11200014', 'rs186507655', 'rs4808075', 'rs12601991', 'rs1862626', 'rs1011970', 'rs78378222', 'rs2075570', 'rs4604234', 'rs56084662', 'rs11844632', 'rs1057941', 'rs147680653', 'rs115392158', 'rs2974935', 'rs148883465', 'rs7679673', 'rs12349081', 'rs11571833', 'rs73110464', 'rs56404467', 'rs11119608', 'rs7725218…	36	yes	1.63385e-24	2.3434e-23	2.72
breast carcinoma	lung carcinoma	['rs2300206', 'rs17879961', 'rs11571818', 'rs3184504', 'rs141752671', 'rs147527678', 'rs11200014', 'rs186507655', 'rs4808075', 'rs12601991', 'rs1862626', 'rs1011970', 'rs34662244', 'rs78378222', 'rs2075570', 'rs6710503', 'rs4604234', 'rs56084662', 'rs11844632', 'rs1057941', 'rs147680653', 'rs115392158', 'rs2974935', 'rs148883465', 'rs7679673', 'rs12349081', 'rs11571833', 'rs73110464', 'rs56404467…	38	yes	4.42565e-25	6.42948e-24	2.8
breast carcinoma	Alzheimer's disease	['rs11749176']	1	no	0.000354074	0.00178972	0.05
breast carcinoma	colorectal cancer	['rs7794030', 'rs2300206', 'rs11571818', 'rs3184504', 'rs141752671', 'rs147527678', 'rs162277', 'rs11200014', 'rs186507655', 'rs113118767', 'rs12601991', 'rs4808075', 'rs34775372', 'rs1862626', 'rs11013837', 'rs1011970', 'rs78378222', 'rs2075570', 'rs7975553', 'rs4604234', 'rs9834244', 'rs56084662', 'rs11844632', 'rs1057941', 'rs147680653', 'rs115392158', 'rs2974935', 'rs148883465', 'rs13293114',…	52	yes	6.66074e-30	1.05677e-28	3.32
breast carcinoma	prostate carcinoma	['rs2300206', 'rs11571818', 'rs3184504', 'rs11595238', 'rs141752671', 'rs147527678', 'rs11200014', 'rs2242652', 'rs186507655', 'rs2788612', 'rs2823779', 'rs4808075', 'rs12601991', 'rs1862626', 'rs17142289', 'rs1011970', 'rs78378222', 'rs2075570', 'rs16958536', 'rs2840044', 'rs4604234', 'rs56084662', 'rs11844632', 'rs1057941', 'rs147680653', 'rs115392158', 'rs2974935', 'rs148883465', 'rs9832625', …	46	yes	7.72615e-29	1.20749e-27	3.17
breast carcinoma	lymphocyte count	['rs7679673', 'rs78378222', 'rs3184504', 'rs6569648']	4	no	0.00377244	0.0142802	0.18
breast carcinoma	unipolar depression	['rs55834529', 'rs68006638', 'rs3094146']	3	no	4.10823e-06	2.8152e-05	0.11
breast carcinoma	neurotic disorder	['rs68006638']	1	no	0.000252456	0.00131987	0.05
breast carcinoma	red blood cell distribution width	['rs6776003', 'rs3184504']	2	no	0.000724803	0.00340818	0.1
breast carcinoma	erythrocyte count	['rs6776003', 'rs7679673', 'rs78378222', 'rs3184504']	4	no	0.00280121	0.0111743	0.18
breast carcinoma	coronary heart disease	['rs3184504', 'rs7924772']	2	no	0.0107416	0.0345247	0.11
breast carcinoma	ovarian carcinoma	['rs2300206', 'rs11571818', 'rs8170', 'rs3184504', 'rs141752671', 'rs147527678', 'rs10069690', 'rs11200014', 'rs186507655', 'rs4808075', 'rs12601991', 'rs1862626', 'rs1011970', 'rs78378222', 'rs2075570', 'rs4604234', 'rs56084662', 'rs11844632', 'rs148883465', 'rs1057941', 'rs147680653', 'rs2974935', 'rs115392158', 'rs7679673', 'rs12349081', 'rs11571833', 'rs2363956', 'rs73110464', 'rs56404467', '…	38	yes	4.74949e-28	7.35996e-27	2.93
breast carcinoma	adolescent idiopathic scoliosis	['rs11205303']	1	no	4.36448e-06	2.97133e-05	0.04
breast carcinoma	scoliosis	['rs11205303']	1	no	4.3501e-06	2.9643e-05	0.04
breast carcinoma	smoking behavior	['rs745570']	1	no	8.4948e-05	0.000488601	0.05
breast carcinoma	lean body mass	['rs7223535', 'rs78378222']	2	no	0.000528092	0.00256412	0.09
breast carcinoma	leukocyte count	['rs7679673', 'rs78378222', 'rs3184504']	3	no	0.00347526	0.013305	0.14
breast carcinoma	basophil count	['rs11065979', 'rs7679673', 'rs78378222', 'rs3184504']	4	no	0.00110553	0.00492827	0.17
breast carcinoma	monocyte count	['rs7679673', 'rs117758012', 'rs78378222', 'rs3184504']	4	no	0.00289951	0.0114653	0.17
breast carcinoma	neutrophil count	['rs7679673', 'rs78378222', 'rs3184504']	3	no	0.0018161	0.00764881	0.14
breast carcinoma	intelligence	['rs111342015']	1	no	5.50857e-12	5.72516e-11	0.03
breast carcinoma	Alopecia	['rs35383942', 'rs11205303', 'rs186749']	3	no	0.00656897	0.0226824	0.15
breast carcinoma	androgenetic alopecia	['rs35383942', 'rs11205303', 'rs186749']	3	no	0.00650522	0.0224994	0.15
breast carcinoma	BMI-adjusted waist circumference	['rs1894633', 'rs7223535', 'rs8081187', 'rs11205303']	4	no	0.000114921	0.00064504	0.15
breast carcinoma	hip circumference	['rs6569648']	1	no	0.000118455	0.000662334	0.05
breast carcinoma	birth weight	['rs7223535', 'rs9379084', 'rs78378222', 'rs3184504']	4	no	0.00203374	0.00846565	0.17
breast carcinoma	alcohol drinking	['rs11065979']	1	no	0.00427238	0.0158112	0.06
breast carcinoma	pain	['rs16970540', 'rs73633565', 'rs4584690']	3	yes	0.000787213	0.00365967	0.28
breast carcinoma	eosinophil count	['rs7679673', 'rs72755295', 'rs3184504']	3	no	0.00128139	0.00564766	0.14
breast carcinoma	breast size	['rs17356907', 'rs9397437', 'rs7816345', 'rs4849887']	4	yes	0.0050017	0.0181209	0.36
breast carcinoma	smoking initiation	['rs7072776']	1	no	0.00621926	0.0217052	0.06
breast carcinoma	mammographic density percentage	['rs7289126', 'rs1110403', 'rs1265507', 'rs10995190', 'rs7816345', 'rs10509168', 'rs186749']	7	yes	2.84935e-14	3.29849e-13	0.67
breast carcinoma	cancer	['rs2300206', 'rs11571818', 'rs3184504', 'rs141752671', 'rs147527678', 'rs11200014', 'rs186507655', 'rs4808075', 'rs12601991', 'rs1862626', 'rs1011970', 'rs78378222', 'rs2075570', 'rs4604234', 'rs56084662', 'rs11844632', 'rs148883465', 'rs1057941', 'rs147680653', 'rs2974935', 'rs115392158', 'rs7679673', 'rs12349081', 'rs11571833', 'rs73110464', 'rs56404467', 'rs11119608', 'rs7725218', 'rs481519',…	35	yes	2.72619e-44	5.45387e-43	3.18
breast carcinoma	childhood cancer	['rs114971217', 'rs1519277', 'rs4342822', 'rs147512482', 'rs117114682', 'rs17020562', 'rs4930561', 'rs11651604', 'rs74949440']	9	yes	1.79051e-14	2.07932e-13	0.86
breast carcinoma	BMI-adjusted waist-hip ratio	['rs1894633', 'rs1902066']	2	no	6.70293e-07	4.95246e-06	0.07
breast carcinoma	sleep duration	['rs62061734']	1	no	0.00440031	0.0162068	0.06
breast carcinoma	a disintegrin and metalloproteinase with thrombospondin motifs 13	['rs11065979', 'rs74911261', 'rs3184504']	3	no	5.17836e-13	5.64225e-12	0.07
breast carcinoma	squamous cell lung carcinoma	['rs2300206', 'rs11571818', 'rs3184504', 'rs141752671', 'rs147527678', 'rs11200014', 'rs186507655', 'rs4808075', 'rs12601991', 'rs1862626', 'rs1011970', 'rs78378222', 'rs2075570', 'rs4604234', 'rs56084662', 'rs11844632', 'rs148883465', 'rs1057941', 'rs147680653', 'rs2974935', 'rs115392158', 'rs7679673', 'rs12349081', 'rs11571833', 'rs113855064', 'rs73110464', 'rs56404467', 'rs11119608', 'rs772521…	36	yes	2.32067e-31	3.80985e-30	2.97
breast carcinoma	hormone replacement therapy	['rs7192724', 'rs9579199']	2	yes	0.00132367	0.00581575	0.19
breast carcinoma	chemotherapy-induced hypertension	['rs6453204', 'rs130318', 'rs11786541', 'rs3773651', 'rs1962073', 'rs12467348', 'rs11685222', 'rs2731620', 'rs6878584', 'rs11257188', 'rs479825', 'rs1943466', 'rs2496589']	13	yes	6.74224e-26	9.95297e-25	1.24
breast carcinoma	triple-negative breast cancer	['rs78378222', 'rs10771399', 'rs10069690', 'rs3757318', 'rs2363956', 'rs4245739']	6	yes	6.75188e-11	6.63143e-10	0.57
breast carcinoma	HER2 status	['rs68130068', 'rs3135724']	2	yes	0.000800413	0.00371278	0.19
breast carcinoma	estrogen receptor status	['rs3135718', 'rs3135724']	2	yes	0.000135499	0.000746238	0.19
breast carcinoma	ovarian serous carcinoma	['rs2300206', 'rs11571818', 'rs3184504', 'rs141752671', 'rs147527678', 'rs10069690', 'rs11200014', 'rs186507655', 'rs4808075', 'rs12601991', 'rs1862626', 'rs1011970', 'rs78378222', 'rs2075570', 'rs4742903', 'rs4604234', 'rs56084662', 'rs11844632', 'rs1057941', 'rs115392158', 'rs147680653', 'rs2974935', 'rs148883465', 'rs7679673', 'rs11571833', 'rs12349081', 'rs73110464', 'rs56404467', 'rs11119608…	37	yes	2.1514e-54	4.76628e-53	3.45
breast carcinoma	ovarian endometrioid carcinoma	['rs2300206', 'rs11571818', 'rs3184504', 'rs141752671', 'rs147527678', 'rs11200014', 'rs186507655', 'rs4808075', 'rs12601991', 'rs1862626', 'rs1011970', 'rs78378222', 'rs2075570', 'rs4604234', 'rs56084662', 'rs11844632', 'rs1057941', 'rs115392158', 'rs147680653', 'rs2974935', 'rs148883465', 'rs7679673', 'rs11571833', 'rs12349081', 'rs73110464', 'rs56404467', 'rs11119608', 'rs7725218', 'rs481519',…	35	yes	4.22738e-67	1.03869e-65	3.34
breast carcinoma	Menorrhagia	['rs16991615', 'rs78378222']	2	yes	0.00461946	0.0168907	0.19
breast carcinoma	BRCAX breast cancer	['rs2981575', 'rs2912774', 'rs4784227', 'rs2046210', 'rs6788895']	5	yes	1.60211e-06	1.14167e-05	0.47
breast carcinoma	progesterone-receptor negative breast cancer	['rs2981579']	1	yes	0.0116458	0.0369179	0.1
breast carcinoma	amenorrhea	['rs11096688', 'rs73419340', 'rs6488809', 'rs17587029', 'rs1410669', 'rs147451859', 'rs77569618', 'rs78264913', 'rs1119997', 'rs1189020']	10	yes	4.40144e-20	5.91328e-19	0.96
stroke	mean arterial pressure	['rs35436', 'rs880315', 'rs11513729', 'rs17696736', 'rs12579302', 'rs2238151', 'rs16896398']	7	yes	1.8091e-05	0.000114192	1.22
stroke	venous thromboembolism	['rs9797861', 'rs7654093', 'rs34234989', 'rs6025', 'rs710446', 'rs72798544', 'rs17490626', 'rs529565', 'rs113092656', 'rs114209171', 'rs579459', 'rs4444878', 'rs60942712', 'rs1799963']	14	yes	1.29758e-15	1.56651e-14	3.09
stroke	inflammatory response	['rs174547', 'rs780094']	2	yes	0.00413225	0.0154172	0.9
stroke	metabolic syndrome	['rs247617', 'rs964184', 'rs780094']	3	yes	0.0106541	0.0342824	0.75
stroke	red blood cell distribution width	['rs5744680', 'rs11556924', 'rs4420638', 'rs3184504', 'rs964184', 'rs579459', 'rs635634']	7	no	0.0050846	0.0183804	0.57
stroke	erythrocyte indices	['rs579459', 'rs3184504']	2	yes	0.00701475	0.0240122	0.84
stroke	hematocrit	['rs629301', 'rs4506565', 'rs2980853', 'rs261332', 'rs3184504', 'rs12369179', 'rs478442', 'rs964184', 'rs7115242', 'rs2866611', 'rs16867253', 'rs780094', 'rs940274', 'rs562338', 'rs6759518', 'rs4905014', 'rs247617', 'rs13114738', 'rs579459', 'rs2074755', 'rs1333049', 'rs17140821', 'rs765547', 'rs5744680', 'rs222826', 'rs7081476', 'rs7703051', 'rs11065987', 'rs4704221', 'rs7632505', 'rs760762', 'r…	47	yes	1.79896e-72	4.52645e-71	9.89
stroke	mean corpuscular hemoglobin concentration	['rs964184', 'rs579459', 'rs3184504']	3	yes	0.0110339	0.035318	0.74
stroke	coronary heart disease	['rs10455872', 'rs4506565', 'rs629301', 'rs2980853', 'rs261332', 'rs17114036', 'rs3184504', 'rs12369179', 'rs478442', 'rs964184', 'rs7115242', 'rs2866611', 'rs4714955', 'rs16867253', 'rs780094', 'rs940274', 'rs562338', 'rs6759518', 'rs4905014', 'rs247617', 'rs13114738', 'rs579459', 'rs12579302', 'rs2074755', 'rs1333049', 'rs17140821', 'rs765547', 'rs1333048', 'rs5744680', 'rs222826', 'rs7081476',…	62	yes	1.32772e-81	3.5287e-80	6.95
stroke	myocardial infarction	['rs10455872', 'rs1122608', 'rs11556924']	3	yes	0.000409904	0.00204171	1.22
stroke	glucose tolerance test	['rs635634', 'rs780094']	2	yes	0.00364107	0.0138399	0.91
stroke	atrial fibrillation	['rs629301', 'rs4506565', 'rs2980853', 'rs261332', 'rs880315', 'rs762624', 'rs12369179', 'rs478442', 'rs964184', 'rs7115242', 'rs2866611', 'rs16867253', 'rs780094', 'rs940274', 'rs562338', 'rs6759518', 'rs4905014', 'rs6843082', 'rs247617', 'rs13114738', 'rs2074755', 'rs1333049', 'rs17140821', 'rs765547', 'rs2200733', 'rs1333048', 'rs5744680', 'rs222826', 'rs7081476', 'rs7703051', 'rs4704221', 'rs…	50	yes	6.56603e-77	1.70182e-75	10.02
stroke	cardiovascular disease	['rs11556924', 'rs964184', 'rs880315', 'rs3184504']	4	yes	0.00518135	0.0186886	0.77
stroke	diabetes mellitus	['rs629301', 'rs4506565', 'rs2980853', 'rs261332', 'rs12369179', 'rs478442', 'rs964184', 'rs7115242', 'rs2866611', 'rs16867253', 'rs780094', 'rs940274', 'rs562338', 'rs6759518', 'rs4905014', 'rs247617', 'rs13114738', 'rs2074755', 'rs1333049', 'rs17140821', 'rs765547', 'rs1333048', 'rs5744680', 'rs222826', 'rs7081476', 'rs7703051', 'rs4704221', 'rs7632505', 'rs760762', 'rs8082812', 'rs1728918', 'r…	46	yes	4.01597e-96	1.17856e-94	19.01
stroke	heart failure	['rs629301', 'rs4506565', 'rs2980853', 'rs261332', 'rs12369179', 'rs478442', 'rs964184', 'rs7115242', 'rs2866611', 'rs16867253', 'rs780094', 'rs940274', 'rs562338', 'rs6759518', 'rs4905014', 'rs247617', 'rs13114738', 'rs2074755', 'rs1333049', 'rs17140821', 'rs765547', 'rs1333048', 'rs5744680', 'rs222826', 'rs7081476', 'rs7703051', 'rs4704221', 'rs7632505', 'rs760762', 'rs8082812', 'rs1728918', 'r…	46	yes	6.07798e-78	1.58656e-76	12.3
stroke	comprehensive strength index	['rs174547']	1	yes	0.00395343	0.0148332	0.56
stroke	psychomotor performance	['rs4420638']	1	no	0.00395343	0.0148332	0.56
stroke	Ischemic stroke	['rs9797861', 'rs8103309', 'rs1440410', 'rs6808694', 'rs10744777', 'rs880315', 'rs9899375', 'rs4959130', 'rs762624', 'rs3184504', 'rs2005108', 'rs529565', 'rs7859727', 'rs181541997', 'rs60942712', 'rs1799963', 'rs12438353', 'rs34234989', 'rs11984041', 'rs2229383', 'rs4322086', 'rs16851055', 'rs12476527', 'rs12435908', 'rs6565653', 'rs7304841', 'rs4471613', 'rs12445022', 'rs4444878', 'rs2295786', …	69	yes	3.19227e-142	1.1319e-140	23.63
stroke	large artery stroke	['rs10455872', 'rs7582720', 'rs11556924', 'rs2107595', 'rs11984041', 'rs599839', 'rs17114036', 'rs11065987', 'rs12190287', 'rs1122608', 'rs3184504', 'rs964184', 'rs579459', 'rs1333049', 'rs4714955']	15	yes	4.51946e-29	7.09357e-28	7.08
stroke	hypertriglyceridemia	['rs765547', 'rs964184', 'rs780094']	3	yes	5.17685e-05	0.00030817	1.44
stroke	tetralogy of fallot	['rs11065987']	1	no	0.0118132	0.037315	0.55
stroke	cancer	['rs629301', 'rs4506565', 'rs2980853', 'rs261332', 'rs3184504', 'rs12369179', 'rs478442', 'rs964184', 'rs7115242', 'rs2866611', 'rs16867253', 'rs780094', 'rs940274', 'rs562338', 'rs6759518', 'rs4905014', 'rs247617', 'rs13114738', 'rs2074755', 'rs1333049', 'rs17140821', 'rs765547', 'rs1333048', 'rs5744680', 'rs222826', 'rs7081476', 'rs7703051', 'rs4704221', 'rs7632505', 'rs760762', 'rs8082812', 'r…	47	no	2.0073e-105	6.25422e-104	21.66
stroke	small vessel stroke	['rs880315', 'rs1052053', 'rs4959130', 'rs3184504', 'rs12445022', 'rs11957829', 'rs2295786']	7	yes	1.19505e-14	1.39444e-13	3.68
stroke	platelet crit	['rs4420638', 'rs11556924', 'rs3184504']	3	yes	0.0148015	0.0447097	0.7
stroke	LDL cholesterol:HDL cholesterol ratio	['rs4420638']	1	no	0.00395343	0.0148332	0.56
stroke	alcoholic liver cirrhosis	['rs10401969']	1	yes	0.0118132	0.037315	0.55
stroke	parental longevity	['rs10455872', 'rs11556924', 'rs599839', 'rs11513729', 'rs4420638', 'rs3184504', 'rs17696736']	7	yes	6.73465e-06	4.50741e-05	1.35
stroke	cardiac embolism	['rs13143308', 'rs4444878', 'rs635634', 'rs12932445', 'rs2200733']	5	yes	5.65091e-11	5.5838e-10	2.7
stroke	cardioembolic stroke	['rs13143308', 'rs4444878', 'rs635634', 'rs12932445', 'rs2200733']	5	yes	5.65091e-11	5.5838e-10	2.7
stroke	abnormal thrombosis	['rs9797861', 'rs7654093', 'rs34234989', 'rs6025', 'rs710446', 'rs72798544', 'rs17490626', 'rs113092656', 'rs529565', 'rs114209171', 'rs4444878', 'rs60942712', 'rs1799963']	13	yes	4.53775e-36	8.17352e-35	7.39
stroke	pulmonary embolism	['rs9797861', 'rs7654093', 'rs34234989', 'rs6025', 'rs710446', 'rs72798544', 'rs17490626', 'rs113092656', 'rs529565', 'rs114209171', 'rs4444878', 'rs60942712', 'rs1799963']	13	yes	4.53775e-36	8.17352e-35	7.39
stroke	deep vein thrombosis	['rs9797861', 'rs7654093', 'rs34234989', 'rs6025', 'rs710446', 'rs72798544', 'rs17490626', 'rs113092656', 'rs529565', 'rs114209171', 'rs4444878', 'rs60942712', 'rs1799963']	13	yes	4.53775e-36	8.17352e-35	7.39
stroke	small artery occlusion	['rs10744777']	1	yes	0.00197868	0.00827105	0.57
stroke	aortic stenosis	['rs10455872', 'rs174547']	2	no	0.00185576	0.00780241	0.97
stroke	healthspan	['rs7859727']	1	yes	0.00395343	0.0148332	0.56
chronic obstructive pulmonary disease	blood pressure	['rs305221', 'rs55804009', 'rs1549306', 'rs7733088', 'rs229340', 'rs200528', 'rs4787486', 'rs11168245', 'rs7655625', 'rs61781370', 'rs2869966', 'rs12759054', 'rs301819', 'rs9399401', 'rs633185', 'rs11771259', 'rs12627514', 'rs13040716', 'rs6799272', 'rs71636784', 'rs2293947', 'rs36044436']	22	no	9.68698e-17	1.19811e-15	1.96
chronic obstructive pulmonary disease	obesity	['rs8040868', 'rs8050136']	2	yes	0.00205185	0.0085144	0.1
chronic obstructive pulmonary disease	bone density	['rs8040868', 'rs754388']	2	yes	0.000184385	0.000989061	0.09
chronic obstructive pulmonary disease	lung carcinoma	['rs55781567', 'rs7820838', 'rs8040868', 'rs16869212', 'rs34585985', 'rs17264034', 'rs1051730', 'rs8034191', 'rs6885147', 'rs7042889']	10	no	0.00462721	0.0169081	0.77
chronic obstructive pulmonary disease	HOMA-IR	['rs8040868']	1	yes	0.00209146	0.00862498	0.06
chronic obstructive pulmonary disease	waist circumference	['rs8040868']	1	yes	0.00011479	0.000644549	0.05
chronic obstructive pulmonary disease	vital capacity	['rs1980057', 'rs9350191', 'rs10737680', 'rs12914385', 'rs2076295', 'rs34712979', 'rs12504628', 'rs1551943', 'rs2869967', 'rs2869966', 'rs62259026', 'rs153916', 'rs1529672', 'rs8042849', 'rs13147758', 'rs2571445', 'rs2036527', 'rs7068966', 'rs2070600']	19	yes	0.00327472	0.0127067	1.06
chronic obstructive pulmonary disease	FEV/FEC ratio	['rs12829595', 'rs189669683', 'rs951266', 'rs721917', 'rs525119', 'rs11174325', 'rs72981680', 'rs115426610', 'rs62522179', 'rs78796889', 'rs2076295', 'rs113203253', 'rs114205691', 'rs60451608', 'rs140296914', 'rs9668865', 'rs1009168', 'rs2378491', 'rs11118889', 'rs13141641', 'rs1529672', 'rs190310258', 'rs17486278', 'rs73251207', 'rs114512566', 'rs7180002', 'rs17368814', 'rs7671261', 'rs72981683'…	515	yes	0	0	15.18
chronic obstructive pulmonary disease	waist-hip ratio	['rs1334576', 'rs8040868', 'rs1294421']	3	yes	3.72004e-07	2.80372e-06	0.09
chronic obstructive pulmonary disease	lymphocyte count	['rs7650602']	1	yes	8.12416e-05	0.000468941	0.05
chronic obstructive pulmonary disease	heart rate	['rs8040868', 'rs13118928']	2	yes	0.00104873	0.00470947	0.1
chronic obstructive pulmonary disease	unipolar depression	['rs17186681', 'rs2284174']	2	yes	2.62217e-06	1.8294e-05	0.07
chronic obstructive pulmonary disease	red blood cell distribution width	['rs34651']	1	yes	0.00036562	0.00184181	0.05
chronic obstructive pulmonary disease	erythrocyte count	['rs72738704']	1	yes	5.81776e-05	0.000343807	0.05
chronic obstructive pulmonary disease	lean body mass	['rs8040868', 'rs754388', 'rs11243202']	3	yes	0.0046615	0.0170105	0.15
chronic obstructive pulmonary disease	basophil count	['rs551517']	1	yes	1.94648e-05	0.000122441	0.04
chronic obstructive pulmonary disease	Alopecia	['rs7650602']	1	yes	0.000495512	0.00242634	0.05
chronic obstructive pulmonary disease	androgenetic alopecia	['rs7650602']	1	yes	0.000491889	0.00241072	0.05
chronic obstructive pulmonary disease	hip circumference	['rs8040868']	1	yes	0.00023717	0.00124977	0.05
chronic obstructive pulmonary disease	body weight	['rs8040868', 'rs8050136']	2	yes	0.00108061	0.00482168	0.1
chronic obstructive pulmonary disease	head circumference	['rs8040868']	1	yes	0.00314565	0.0122578	0.06
chronic obstructive pulmonary disease	gestational age	['rs8040868']	1	yes	0.00150067	0.0064787	0.05
chronic obstructive pulmonary disease	arm span	['rs8040868']	1	yes	0.00314565	0.0122578	0.06
chronic obstructive pulmonary disease	energy expenditure	['rs8040868']	1	yes	0.00314565	0.0122578	0.06
chronic obstructive pulmonary disease	respiratory quotient	['rs8040868']	1	yes	0.00314565	0.0122578	0.06
chronic obstructive pulmonary disease	waist height ratio	['rs8040868']	1	yes	0.00314565	0.0122578	0.06
chronic obstructive pulmonary disease	fat body mass	['rs8040868']	1	yes	0.000716919	0.00338991	0.05
chronic obstructive pulmonary disease	birth weight	['rs8040868', 'rs8756']	2	yes	0.000257102	0.00134081	0.09
chronic obstructive pulmonary disease	energy intake	['rs8040868']	1	yes	0.00206917	0.00855928	0.06
chronic obstructive pulmonary disease	physical activity	['rs8040868']	1	yes	0.00105453	0.00472971	0.05
chronic obstructive pulmonary disease	eosinophil count	['rs551517']	1	no	0.000117907	0.000659521	0.05
chronic obstructive pulmonary disease	smoking initiation	['rs7795747', 'rs9296092', 'rs17278117', 'rs10189546', 'rs13035304', 'rs7134221', 'rs10045413', 'rs1867982', 'rs10928927', 'rs17212303', 'rs17194666', 'rs6136813', 'rs11242496', 'rs73717741', 'rs9394152', 'rs1014246', 'rs4662986', 'rs7747216', 'rs4662984', 'rs55645543', 'rs13408379']	21	yes	2.35542e-05	0.000146528	1.29
chronic obstructive pulmonary disease	mathematical ability	['rs71636784']	1	yes	7.78879e-09	6.67402e-08	0.03
chronic obstructive pulmonary disease	a disintegrin and metalloproteinase with thrombospondin motifs 13	['rs1410996', 'rs57942103', 'rs9266629', 'rs17368582', 'rs2274700', 'rs2070600', 'rs10737680', 'rs28381684']	8	yes	7.14654e-08	5.68316e-07	0.19
chronic obstructive pulmonary disease	hypertension	['rs305221', 'rs55804009', 'rs1549306', 'rs7733088', 'rs229340', 'rs4787486', 'rs200528', 'rs11168245', 'rs7655625', 'rs61781370', 'rs2869966', 'rs12759054', 'rs301819', 'rs9399401', 'rs633185', 'rs11771259', 'rs12627514', 'rs13040716', 'rs6799272', 'rs71636784', 'rs2293947', 'rs36044436']	22	no	3.3558e-11	3.37284e-10	1.72
chronic obstructive pulmonary disease	neurotic disorder	['rs17186681']	1	yes	0.000497426	0.00243378	0.05
chronic obstructive pulmonary disease	resting heart rate	['rs2955083', 'rs1158317', 'rs12709669', 'rs10883944', 'rs2512519', 'rs4746139', 'rs17431820', 'rs3791979', 'rs59985166', 'rs57942103', 'rs754388', 'rs7449334', 'rs7655625', 'rs8756', 'rs56386186', 'rs12173787', 'rs9859058', 'rs13409705', 'rs3738676', 'rs17186681', 'rs7143026']	21	no	8.26521e-19	1.07301e-17	1.96
chronic obstructive pulmonary disease	BMI-adjusted waist circumference	['rs10429950']	1	yes	1.39515e-06	1.001e-05	0.04
chronic obstructive pulmonary disease	smoking cessation	['rs72740955', 'rs10794613', 'rs114216682', 'rs1165640', 'rs9506942', 'rs212420', 'rs13064954', 'rs9866141', 'rs207675', 'rs1896376', 'rs9552733']	11	yes	0.00167773	0.00715662	0.84
chronic obstructive pulmonary disease	digestive system carcinoma	['rs9847124', 'rs4751240', 'rs3774854', 'rs10120246']	4	yes	1.92783e-07	1.49292e-06	0.42
chronic obstructive pulmonary disease	BMI-adjusted waist-hip ratio	['rs1334576']	1	yes	2.16703e-07	1.67109e-06	0.04
chronic obstructive pulmonary disease	pulmonary artery enlargement	['rs7181486', 'rs17486278', 'rs7140285']	3	yes	1.22462e-06	8.86032e-06	0.31
chronic obstructive pulmonary disease	chronic bronchitis	['rs12910412', 'rs12914385', 'rs139257032', 'rs114931935', 'rs4416442', 'rs12692398', 'rs142700918', 'rs2869967', 'rs34391416', 'rs13141641']	10	yes	1.89654e-20	2.57157e-19	1.04
chronic obstructive pulmonary disease	peak expiratory flow	['rs1529672', 'rs1441358', 'rs34712979', 'rs2070600', 'rs13141641', 'rs2869966']	6	no	0.00320594	0.012453	0.55
bone density	obesity	['rs1867485', 'rs7128099', 'rs11116045', 'rs7235440', 'rs2198776', 'rs701428', 'rs569434', 'rs2315656', 'rs3934285', 'rs199307', 'rs131788', 'rs7094131', 'rs7527203', 'rs17394429', 'rs60945108', 'rs2005', 'rs17104363', 'rs13173682', 'rs6749331', 'rs2241941', 'rs10867921', 'rs17808461', 'rs1887867', 'rs7226408', 'rs7494064', 'rs2414208', 'rs9906595', 'rs13010639', 'rs11887277', 'rs17798991', 'rs95…	836	yes	0	0	54.6
bone density	hair color	['rs7108738']	1	no	0.000741558	0.00346723	0.05
bone density	HOMA-IR	['rs1867485', 'rs7128099', 'rs7235440', 'rs11116045', 'rs2198776', 'rs701428', 'rs569434', 'rs2315656', 'rs3934285', 'rs199307', 'rs131788', 'rs7094131', 'rs7527203', 'rs17394429', 'rs60945108', 'rs2005', 'rs17104363', 'rs13173682', 'rs6749331', 'rs2241941', 'rs10867921', 'rs17808461', 'rs1887867', 'rs7226408', 'rs7494064', 'rs2414208', 'rs9906595', 'rs13010639', 'rs11887277', 'rs17798991', 'rs95…	836	yes	0	0	62.67
bone density	bipolar disorder	['rs2252865']	1	yes	9.59237e-06	6.28504e-05	0.04
bone density	age at menarche	['rs9939609']	1	yes	0.00428331	0.0158396	0.05
[truncated: 3,142 more rows]

## Sheet: ST3
Table S3. MVP GWAS Publications
Study	First Author	Journal	Year	PMID	Link	Found in the GWAS Catalog	Date Added to Catalog	Found in the Phenotypic Network	Found in MVP Novel Network
[truncated: 30 more rows]

## Sheet: ST4
Table S4. Nodes found in MVP Novel Network
Node	Degree	Total Variants	Community
glomerular filtration rate	65	1112	5
alcohol dependence	60	255	0
peripheral arterial disease	39	187	1
gout	36	475	4
[truncated: 192 more rows]

## Sheet: ST5
Table S5. MVP Novel Network Edgelist
[truncated: 298 more rows]

[truncated: 1 more sheets: ST6]
